# Supplementary material for: Medical staff’s perspectives on patients’ anxieties and interventions in a rehabilitation ward: A qualitative study
Source: PLoS One. 2025 Aug 7;20(8):e0329443. doi: 10.1371/journal.pone.0329443 (PMC12331052; doi:10.1371/journal.pone.0329443)
Supplement: S2 File — (XLSX) [file pone.0329443.s011.xlsx]

## Sheet: Anxiety (early)
質問項目	回答者	質問者会話内容（不安要因）	回答者会話内容（不安要因）
1-1	PT1	7年半ですね。分かりました。ありがとうございます。では、ちょっと順番に聞いていきますけども、回復期リハビリテーション病棟に入院している患者さんで、前期でよく訴えがある不安要因っていうのは何か教えてください。	やっぱり一番聞かれるのは、歩いて帰れるようになるのかなっていう話を言われます。あとは、漠然とですけど家に帰れるのかなとか、どうなるのかな、私っていうような、いわゆる漠然とした未来に対する不安を訴えられる方が多いです。
1-1	PT1	ありがとうございます。このどうなるのかなっていうのは、例えば前に出てきていた歩けるようになるのかっていうのか、例えば機能面の、この足が良くなるのかっていうのか、それとももっと広く、家に帰って生活できるのかとか、どこら辺を指したものが多いとかありますか。	多い印象を受けるのは、いわゆる機能面ですね。例えばまひがある方ですと、この足って元に戻るのかなって言われたりですとか、脊髄損傷も同じですね。逆に骨折の方とかは、あんまりそういった発言はないです。
1-1	PT1	ご本人も、もう良くなるって分かってるんですね。	恐らくある程度、イメージができる疾患だとは思われるので。
1-1	PT1	了解です。ていうことは、脳卒中とか脊損とかは、あまりイメージができてない感じなんですかね。	そうですね。方が多いですし、たまに身内で脳卒中なったからとかって言われる方が、こんな、もう足動かないんでしょって言われる方いますし、逆に再発例で困るのが、初発の時がかなり軽度まひだったので、元どおりになったから、今回も元どおりになるんでしょって、すごく楽観視されるケースもあるので。
1-1	PT1	こんな不安、言ってることあったなみたいな。	逆に発言がない印象があって、隠しちゃってるといいますか。
1-1	PT1	どの時期においても。	特に前期、中期が多い印象がありますけども、特に前期は、回復期に来てリハビリテーション時間が一気に増えて、しかも休みもないしみたいなっていうところで、リハビリテーションスタッフにはなかなかこぼしづらかったり、ナースに、運動、ちょっとしんどいんだよねみたいなのをよくこぼされたりしてますし。あとは、本当にいわゆる抑うつ傾向の方とかは、あんまり多分、人を選んでこぼしているのがあってでしょうけど、僕にこぼしてくださる方もいますし、逆に僕にはこぼさずに他のスタッフを選んで。僕の時間は全然普通にリハビリテーションやってくれるけどなみたいな。気付いたら結構、やっぱり抑うつだったみたいなケースがあったり。
1-1	PT1	それも内容としてはリハビリテーションの時間ががーんって増えたことに対して。	というよりは、先ほど言ったような入院生活の長期化によるストレスですとか、将来への不安ですとか。
1-1	ST3	はい、って何かありますか。	いや、やっぱり治るのかしらっていうところが一番、おっしゃってます。その時は、あまり予後とかも説明されてないことが多いと思うので、詳しくは。
1-1	ST3	分かりました。他は何かありますか。	これ、不安なのかどうか分からないですけど、ご家族が心配とか、そういうのもよくあります。人によるとは思うんですけど、なんかご家族の面倒を見てたっていう感じの意識の強い方とかだったら、「私が早く帰らないと」とか「自分が戻らないと、家族が生活できない」みたいな感じにおっしゃる方もたまにはいらっしゃるかなとは思います。
1-1	ST3	最初の治るのかなっていうのは、失語だとか嚥下（えんげ）とか、そういったもの全般にっていう感じですか。	全般です。でも、やっぱり最初のころっていうのは、言語聴覚関連の症状を強く自覚してる方もいらっしゃるんですけど、身体のほうに注意が向くので、言語聴覚の時間にもずっと、まひのこととか、歩けるようになるかしらっていうことをおっしゃっている方も多いです。
1-1	ST3	それは全然もう全く分かってないような状態なんですかね。自分がどうなるかみたいなこととかっていうのも。	さまざまです。でも、不安に感じる方は、そんな病識ゼロみたいな感じの方はむしろ少ないのかなとは思っていて、ちょっと治らないかもしれないっていうのは予感してる方が多いかなとは思います。治らないっていうか、元通りにはならないかもみたいな。
1-1	ST3	あとは2つ目に出てきた、ご家族が心配だみたいな話っていうのは。	それは若干、病識のない方のほうが多いかなと思うんですけど、全然ないっていうんじゃなくて、ちょっと病識が薄いとか、すごいご家族の面倒をよく見てたお母さんとかだと、結構。もう、その方はだいぶ大人で、自分のこともできるのではっていうお子さんとかのことも、「私がやってあげなきゃいけないのに」とか、そういうふうにおっしゃったりとか。あとは経済的なことですかね。男性だったら、仕事はしないと駄目なんですっていう話とか。それは前期に限ったことではないかもしれないんですけど。
1-1	MD2	4月22日、医師、〓フクシマ〓先生です。よろしくお願いします。まず、患者さんが入院期間の前期でよく感じる不安は、どのようなものだと思いますか。入院期間の前半とは、一通りの入院時の検査や手続きが終了して、リハビリテーションが始まってから1から2週間辺りです。患者さんが入院してリハビリが始まって比較的早い段階で、よく経験する不安事項とはどういうことだと思いますか。	機能予後についての不安が大きいと思います。完全に良くなるのか、そうではないのかといった不安は、入院の前期に強いものだと思います。それと、年齢にもよりますけれども、もともと仕事等をしていた人については復職できるのかどうかという不安や、また、運転等をしていた方については運転の再開ができるのかといった不安は大きいと思います。
1-1	MD2	入院生活全体については何か感じそうですか。	入院生活全体についてですか。まず、どのようなリハビリをするのか、していくのかっていった不安はあると思います。あとは、自分ができないことに対して誰がいつ手伝ってくれるのかといった、そういった不安もあると思います。
1-1	MD2	他は何か。	あとは入院期間ですかね。
1-1	MD2	入院期間。	どれくらい入院して、どれくらいで退院するのかといった不安はあると思います。
1-1	MD2	家庭生活とかはどうですか。	家庭生活は、これももともと本人が家庭の中でどういう役割をしていたかによって変わってくると思いますけれども、家事とかされてた方であれば、自分がいない間、どういう、誰がその家事の役割を担うのかといった不安ですとか、あとは、これも仕事をしていた人については、収入が減ることによって家族にどういう影響が及ぶのかといった不安も大きいと思います。
1-1	OT4	一番最初に戻っちゃいますけど、リハビリテーション病棟に来た時の、他の病棟との違いによって不安になっちゃうみたいなところは、なんで不安なのか、慣れてないっていう、環境に慣れてないから何となく不安というか、気持ち的に落ち込むみたいな感じですか。	そうですね。それもあると思いますし、こんなリハビリテーションの量、やっていける気がしないわ的な。
1-1	OT4	逆にリハビリテーション自体が不安にさせてる。やっていけるかしらみたいな。	ていう方もいます。全然、そういうのが多いわけではないですけど、そういう方もいます。こんなに増えて、やっていけるかなみたいな。疲れちゃう。どっちかといえば、意欲があんまり高くない方ですね、そういう。とか、あと、まだ体力、耐久性がまだ低い人とかは、そういう不安もありますかね。
1-1	kOT2	家族とか。	帰りたい系っていうか。
1-1	kOT2	帰りたい系。家、どうなってんの。	家、どうしてるかなって。
1-1	OT4	不安。	不安は、やっぱりべたなところで言うと、自分の今後どうなるか分からないみたいな不安が一番あるあるだと思うんですけど、そういうやつが多いかなというのと、あとは、たまにっていうか、ちょこちょこ聞くのが、これは不安というのか分かんないんですけど、急性期から回復期への病棟へのギャップがやっぱり結構あるので、急にものすごいリハビリテーションの量が増えたりとか、あとは、この病棟、安全対策が厳しいので、前の病棟では割と1人でやっちゃってたみたいな人も、ここに来たら最初はやめてくださいって言われちゃったりとか、そういう抑制されたりという不安というか、不満というか。
1-1	OT4	1点目の、その今後についてっていうのは、今後の何についての不安とかありますか。例えばお金の不安とか、家族の不安とか、自分の体の不安とか、いろんな不安が。今後についてのっていうと、具体的にはどんな印象ですか。	仕事に、まずちゃんと戻れるか、運転ができるかという不安が多いというか。
1-1	OT4	仕事。	そういうところまで考えるレベルにない方とかだと、もう今の自分が偉いとかそういうところで、あんまりむしろ先のことは考えられないというか、そこまで多分、気持ちが回ってないので、逆にそういう不安はあんまり聞きづらいですけど、やっぱりもうちょっとしっかりされている方だと、復職できるのかとか、運転が再開できるのかみたいな。
1-1	OT4	じゃあ今のだと、認知機能によって、認知機能がしっかり保たれてる人に関しては、入院の初期では復職だとかドライブだとか、そういったことを言っていて、あまり先が見通せないような方だと体の機能というか。	今の。あとは、今、僕がちょうど見ている方に限っては、もう最初の頃から、この今、損傷した神経が治るのか、つながるのかどうかっていうのを強く心配してました。治るのかみたいな、まひが良くなるのかとかっていう。
1-1	OT4	どっちかというと、じゃあそれはもう機能面に近いような。じゃあ、それの違いというか、何が。やっぱ時期によって、さっきの〓患者〓だと入院の前期で、かつ認知機能によっても、ちょっと機能なのか活動なのか参加面なのかって、結構分かれちゃうって感じでしたけど、ざっくばらんにいる感じですかね。どうですか。例えば、何となく前期だと、ICFで言うと機能面に寄ってることを言いがちとか、今の感じだと、機能っていうよりも、ちゃんと見通せてる人は活動面、参加面ぐらいになっていてみたいな感じでしたけど。	その見通せてることが前期に関してはいいとも限らないんじゃないかなと何となく思ってるのもあり、今はまだそこまで、病識が逆にないというか、まだしっかりできてない、受容できてないっていうか。例えば明らかにちょっと運転は厳しいんじゃないかなと、医療者側から見たら思う。まずは目の前の立ち上がるとか、トイレへ自分で行くということを考えたほうがいい人も、仕事できるかな、料理人だから、ちょっと手が動かないと困るんだけどというのを、もう重度まひ状態でおっしゃっているみたいな。まだ自分の体がどういうぐらいの障害で、予後的にはどうなのか。それは多分、ICされてないのもあると思うんですけど、その辺がかなり乖離（かいり）した不安も聞かれる印象です。
1-1	OT4	こっちからすると、目標がちょっと大きいような不安を言うことが多いという、そういったニュアンス？	そうですね。今現状から考えると、大きい、もしくは、今はまだそこまで、もうちょっと目の前のことに向いたほうがいいんじゃないかなみたいな。
1-1	OT4	それはそれでどうかなみたいな。	そうです。だから、それが認知機能の善しあしで、そんなぱっきり分かれてはないと思うんですけど、そういう人もいるなという印象です。もう最初から、ちゃんと結構、的確な不安を、今、まずはトイレに行けるようにしたいけど、不安的な感じで言うと、手が良くなるのかなみたいな、まずはそこにちゃんと向けれてる人ももちろんいるんですけど、そうじゃない人もいるかなという印象。
1-1	OT4	初期だと、最終ゴールというか、もう生活のことばっかりというか、大きな目標についての不安を述べることが多い。	それがやっぱり仕事とか運転とか、もうまさに今、昨日入棟された方で、あんまり個人情報はあれですけど教授だった方がいて、大学の。それは引退、今はされてるらしい。でも研究者としては、まだ現役っぽくて、5月に学会があるから、そこに何とか間に合うように退院したいというお話なんですけど、今、高次脳機能障害も結構まあまああったりする中で、僕らから見ると、ちょっと5月に学会とかっていう、それ、準備も要るじゃないですか。て考えると厳しいんじゃないかっていうところ。なんで、まず今、トイレももちろん自分で行けないぐらいの状態である中で、もう5月の学会の不安をしているみたいな。
1-1	Ns1	よろしくお願いいたします。じゃあ1個目の質問ですけど。回リハに入院している患者さん――特定の疾患とかじゃなくて、何でもいいんですけど――が、入院の前期、入院してから1～2週間目で、よく提示する、もしくは表出してくる不安っていうのはどんなものがありますか。ざっくばらんに教えてください。	多いのが、ここ、まひとかがちゃんと治ってくるのかどうかっていうところが一番大きいかなっていうのがありますかね。あとは退院が、患者さんは自宅に帰りたいとかっていうような思いとかがあったりするんで、自分が自宅に帰れるのかどうかっていうのとかが。そういった不安が結構、多いです。
1-1	Ns1	まひと、自宅に帰れるかっていうことで。まひだと、体、身体機能というか、その人の病気そのものみたいな感じですけど、まひ以外にも何かいろいろ言ってきたりはしますか。	最初の1～2週間だと、やっぱ病棟に慣れてないっていうのもあったりするんで、なかなか眠れないっていう訴えとかも、そういうのも多かったりします。あとは部屋の環境とか。
1-1	Ns1	環境、対患者さんというか、4人床もあるじゃないですか。なので、そういった人間関係の合わなさみたいなのもあったりしますか。どうですか。	そうですね。でも、時々ですかね、そういうのは。あんまり最初の時期ではないかもしれないです。今はちょっとコロナとかもあって、あんまり大部屋の患者さんでワーワーとしゃべったりっていうのもなかなかないので。
1-1	Ns1	なるほど、そうですよね。むしろコロナがだんだん明けてきて、しゃべるようになったりすると、そういうのが出てくる。	そうですね。そういうのもあったりしますかね。あとは夜中になってくると、もうどうしようもないんですけど、患者さんもいびきかいたりとかっていうのがどうしてもあるんで、そういうので眠れないとかっていうのがあって、ちょっと前の人がっていうようなのもあったりはします。
1-1	Ns1	それは、「施設に行くのか、自宅に戻るのか」みたいなのももう、この時点で不安になっちゃう。この後どうなるのかみたいなとこですか。	そうですね。自分が今後、一体どうなっていくのかっていうのが、全然まだ想像ができないっていうので、結構、不安になってるのかなっていうのはあります。
1-1	Ns1	入院初期とか、うつうつっぽくなっちゃってっていう、こういう不安っていうか何とか。	そういう人ですと、食欲が減ったとか、それは結構、どの時期も。でも、前期、中期あたりが多いですかね。「ちょっと食欲、こっち来て減っちゃった」とかっていうのはあったりするので、栄養士さんと相談したりして、ものを変えたりとかっていうのはしますかね、そういう人は。
1-1	Ns1	そういう時、体重減ってることに対して、やっぱりご本人、結構、不安になるものなんですか。	本人はあんまり体重のことを覚えてないので、僕らがそんなこと言うと。「今日、何キロですね」って言って、3日後に「今度、何キロですね」って言っても、「ああ、そうなんだ」ぐらいな感じの人が多いので。覚えてる人は、ちゃんと覚えてるんですけど。
1-1	Ns1	じゃあ覚えてる人だったら、結構、気にしますか、そういう。	そうですね。「ああ、こんな減っちゃったんだ」っていうような感じで、「食べなきゃいかんけどね」っていうような感じで。でも、リハビリテーションで疲れてるし、夜もあんま眠れないしで、なかなか食欲、進まなかったりするんではと。
1-1	Ns1	いろんな不眠とかの不安の中に一つ、ひもづいてくる。「ご飯も食べれないし、体重も減っちゃうし、大丈夫なんだろうか」みたいな。	どんどんそういうのの不安が募って、うつっぽくなったりっていうふうになってるかなとも。
1-1	ST4	1個目から聞いていきますけど。入院の前期、入棟してから2週間ぐらいで、ほんとまだ最初で、入棟したての人がよく先生とかに訴えてくる不安って、何かありますか。何でもいいです。	やっぱよくなるのかとか、嚥下（えんげ）だと、ほんとにこんなんで食べれるようになるのかみたいな感じの不安が多いですかね。あと、今の食事がおいしくないとか。とろみがついてたりすると、「今の食事、おいしくない」とか。
1-1	ST4	それ、よくなるのかっていうのは、嚥下、「機能的に喉が、喉というかがよくなるの？」みたいなところの不安。	「家、帰って食べれるのか」とか、そういうのが多いですかね。
1-1	ST4	なんかあんまり聞かないんですけど、具体的に「これ食べれるようになる？」とかって言われることってあるんですか。例えば「俺、ステーキ好きだから、ステーキ食べれるようになる？」とか。	そこまでそんな感じの人はあんまっていうような気がします。なんかあんまり、アバウトにしか、いないと思います。
1-1	ST4	が嚥下についてのことと、他は何かよく訴えてくるとかっていうのは。	失語さんとかだと、「何でこんな、しゃべれなくなったんだろう」とか「今までこんなことできてたのに、何でこんな、できなくなったんだろう」みたいな、そういう感じですかね。
1-1	ST4	何かできないっていうよりは、もう、ただただできなくなっちゃったっていう。	喋れないのは何でだろうみたいな感じのが、結構、失語さんは多いような感じはします。
1-1	kirai	じゃあ状況を理解してない。その他、なんか前期でってなると、なんかありますか。	あまり前期の方で、1週間ぐらいで不安なこととかおっしゃるのは、不眠が多い。
1-1	kirai	不眠。	眠れない方が多いですかね。
1-1	kirai	でも、それでだんだんとはっきりしてきたとしても眠れないんですみたいな。	夜、眠れなくて頻コールだったりとか。
1-1	KOT2	言語聴覚士さんだと失語とか。	失語とか嚥下。
1-1	KOT2	嚥下がメインになるかなと思うんですけど、どっちの方でも、やっぱりこういったことをおっしゃるかなって感じですか。	よく覚醒されてる方ですね。ただ、認知が落ちちゃってたりすると、もちろんより自分の状況が分からない、ここがどこかとか、そういうこと、現状の把握が困難みたいなタイプの発言が多くて、ある程度しっかりされてる方だと回復期リハビリテーション病棟くるぐらいの段階であれば、もう今、ネコちゃんがどうなってるかとか。
1-1	KOT2	家のことですね、完全に。	もちろん今後の先行きについて、しっかりICされてないっていうか、まだされてない場合だと、今後、自分がどうなっちゃうかっていうことも聞かれる方はいるけど、もうちょっとでも中期かな。よっぽどしっかりされてる方は。
1-1	PT3	じゃあ、まず1問目ですけども、回復期リハビリテーション病棟に入ってる患者さんが入院期間の前期でよく感じる不安要因っていうのはどういうものだと思いますか。ざっくばらんに、いいので教えてください。	一番は、やっぱ病気が治るか、その障害がどうなるかっていうところの不安を抱えてる人が多いなと思います。
1-1	PT3	ありがとうございます。病気と障害っていうのは、それの具体的にどういったことが不安。病気のここがとか。	やっぱ結構、片まひの人とか関わることが多いので、明らかに片まひで、SIAS、0とか1～2とかでも、この手がこんなに動かないのに、これは治るのかとか、理学療法場面だと長下肢装具とか使ってても、こんな歩けないのに歩けるようになるのかとか、そういった感じですかね。
1-1	PT3	ていうことは、身体機能のまひとか機能面と、あとプラス、それから出てくる歩行障害みたいな能力面の障害、どっちとものことが多いですか。	ただ、どっちもありますけど、やっぱ機能面、手が動かない、足が動かないのほうが強い気はします。
1-1	PT3	その動かないっていうのを、ただ動かないって言ってくる感じですか。現状に対して動かないんだよって言ってるのか、将来的にどうなっていくのかの不安、改善の予測みたいなのか。	予測といいますか、結構ざっくりですけど、これって治るのかなみたいな感じで。
1-1	PT3	具体的にっていうよりは。	よりは、今、こうなっちゃってるけど、治るのかな、家に帰れるのかなっていう感じが。
1-1	Ns2	じゃあ順番に聞いていきます。回復期リハビリテーション病棟で、疾患は何でもいいんですけど、患者さんが、入院の前期、入院してから1週間以内とかぐらいですけど、それぐらいの時期によく言ってる不安要因とか不安なことって何かありますか。お願いします。	前期は、やっぱり障害とか疾患に対しての受容ができてないことに対して、その疾患についての不安はよく聞くなと思ってます。例えば、今日もあったんですけど。患者さんの名前とかって、出していいんですかね。
1-1	Ns2	いいです。	じゃあ〓フジタキミタカ〓さんっていう方がいらっしゃるんですけど、とかは、なんか障害の受容もできてないし、自分のリハビリテーションの必要性が理解できてないっていうのがあって、今日来た奥さんに鬱憤（うっぷん）を晴らすみたいな感じで、結構、興奮されてたことが困ったんですけど。多分、本人さん的には「歩くリハビリテーションがしたい。退院後に使えるリハビリテーションがしたい」っていうような感じなんですけど。実際、だから作業療法士とかのこういう細かいのとかは、本人はやりたくないみたいな感じで、自分に必要なリハビリテーションを多分、分かってないみたいな。だから、リハビリテーションに対しては、不安っていうか、不安になるのか分かんないんですけど、その必要性が理解できてないのも、そういう不安とかにつながるのかなと思いました。あともう1個が、急性期から来た人とか、自宅から入院してきた人とかがよく言われる不安につ…
1-1	Ns2	ついていけるのかなみたいな。	ついていけるのかなっていうのは聞かれます。
1-1	Ns2	それで、最初の障害受容とかについて、リハビリテーションの必要性が理解できてないっていうのは、病気自体はご本人は理解して、病気になったっていうのは分かって。	分かってるとは思うんですけど、失調とかがある人なので。でも、私たちから見たら、「すごい失調あるから、こういうリハビリテーションが要る」っていうのはあるんだろうけど、本人は自分の失調の捉えを、自分の体の一部だし、あんまり理解できてないっていうか。なんか自分と、ここまで動けてないとか、不随意運動があるっていうのが多分、理解できてないから、そういうちょっと受け入れができてないのかなって、勝手に私は考えてます。
1-1	Ns2	それは理解してる。	それも早く退院したいみたいな、って感じの方でした、その方は。
1-1	Ns2	そんな入院するほどでもないからみたいな。	もう歩けるからみたいな。こういう細かい作業とかより、もう歩けるから帰りたいみたいな感じで。
1-1	Ns2	実際に歩けては。	実際、もう今、歩行も評価してて、明日の朝、判定。今のとこオールAなので、〓数日中〓にはなるかなと思うんですけど。
1-1	Ns2	いや、分かんない。	午後イチの患者さんなんですけど。その人は、ずっと家で治療をされてて、今回、膝の再置換術みたいな感じで、オペの再置換術、骨頭かどっかの再置換術で来た人なんですけど。今まで訪問リハビリテーションとかも入ってたけど、訪問リハは、ほんと筋肉ほぐすとかだけだったから、「いきなりこっち来ても、立ち上がり、ずっと1時間とかはつらいよ」っていうのは不安として聞かれました。
1-1	Ns2	「2カ月ぐらいやるの？ これを」っていう。	まだちょっと慣れ。多分、その方も最近、来たばっかなので、ついていけてないっていうのは結構、聞かれます。ついていけれるのかなみたいな。
1-1	PT2	〓そういう経験でございます〓。じゃあ1個、ちょっと質問させていただきますけども、まず、入院の回復期病棟に入院してる方で、入院の前期、大体入院してから1週間程度になると思うんですけども、そこでよくある不安要因、不安な、こんなこと言ってるなっていうのがあれば教えてください。	1週間、よく言われるのは、まず障害について良くなるのかっていうのを言われることが多いかなっていう。どうなりますかっていう聞かれ方は結構多いかなと思います。
1-1	PT2	それが、例えば障害っていっても手が動かないとか足が動かないっていう機能レベルのことと、歩けないとかご飯食べれないとか活動レベルのことと、外に行って〓コメダ〓行けないとか参加レベルのことっていろいろあると思うんですけども、この時期によく言う具体的な事柄というか、それって何かありますか。	具体的なことだと、僕は機能レベルのことが多いかなという印象があります。多くても手が動かない、足が動かない。続いて、歩けないとか起きれない、座れないみたいなことでとどまっていて、その時期になかなか参加のことまで行く方は少ないかなっていう印象はあります。
1-1	PT2	具体的には手足の動きが、だから多いんですね。	手足の動きが多いと思います。
1-1	PT2	了解です。ありがとうございます。その他、この時期、あるあるな不安感っていうのは。	あるあるな不安感は人によるんですけど、結構言われるのが仕事とか家族とか、今、置いてきた人たちのこと、物事について、急に不安になるのか、最初からそういうことを言われる方が意外といる印象です。
1-1	PT2	仕事、大丈夫かなみたいな。	ちょっと個人的なあれですけど、入棟評価っていう、入棟日に対応することも多いんですけど、患者さんに対して。結構、その時に、何の目標でリハビリテーションしますかとかっていう、そういう投げ掛け、ゴールを考えたりとかニードを聞いたりするためにするんですけど、そういう時に意外と家で家族がとか、仕事が僕がいないと回らないとかは言われたりするので、手足のこととかは差し置いて仕事の電話をしたいとか、あの人がとかって言ってるのは聞きます。
1-1	PT2	取りあえず現状を把握しておきたいような。	まず、自分がいなくて回ってるのかみたいなのが急に不安になってきたりとかするのか分かんないですけど。急性期経てきた時に、その時は気付けなかったかもしれないですけど、ちょっとはっきりしてきた頃で、例えば転院してきたとかってなると場所も変わって、ちょっと頭もすっきりしてきて、だんだん現実が分かってきた時に、俺って何してたんだっけみたいな、自分で何してたんだろうってなった時に、周りの人が一瞬見える瞬間が多分あるんだろうなっていう印象があります。
1-1	PT2	それ、家族も大体同じ。	家族についても、そういうことは言われる方がいます。家族に会えない現状も今あるので。
1-1	PT2	面会制限。	コロナがあるので、1人で困ってるだろうとかは、ちょっとこの役割柄、聞くことなのかもしれないですけど、そういうことも僕の場合は聞くのかなっていう印象が結構あります。
1-1	PT2	ありがとうございます。それはコロナ禍ならではな感じなんですね。	毎日来てくれるのは家族さんじゃなかったりすると、もう。もともとは来れてた方とかいると思うんですけど、ちょっと今、面会制限とかあって、やっぱ来れないですし、あとは、ここに来ると面会が本当にきっちり制限されちゃって、前の病院では毎日会ってたけど、ここだと来れないとかもあるんですよね。
1-1	PT2	今、全く駄目。	基本的にはという形です。面談の時とかに遠くで会うとか、オンライン面談はしてもいいっちゃいいんですけど。毎日来れるわけじゃないのでFace to Faceではしゃべれないですし。
1-1	OT3	では、3月23日で〓ナガサカ〓先生です。じゃあよろしくお願いします。では、1問目ですけども、疾患問わずに患者さんが回復期リハビリテーション病棟の入院期間中の前期で、よくおっしゃるような不安というのはどんなようなものがありますか。	一番は、病気になられて実際動けるようになるのかっていうのが不安が強いと思います。
1-1	OT3	どんな不安がみたいな。	あとは金銭面の心配とかが多いですかね。
1-1	OT3	動けるのかっていうのと金銭面ですね。	あと、うちであると急性期の段階で回復期病棟に行ったらリハビリテーションの時間が多いよっていう、大変だよっていうのをちょっと言われてきているので、それに付いていけるかっていう不安を抱いてる方もいます。
1-1	OT3	了解です。他、何か〓ありますか〓。例えば動けるかっていうところだと、純粋に機能として指が動くかっていうのと、あとはトイレ行けるとか歩けるとか、そういう活動面の動けるかとかもあると思うんですけど、具体的には、どんな感じですか。	具体的には、もう両方ありますよね。まひになっちゃって、今は座ることもできないとかっていう状態から、本当に動けるようになるのかっていうところと、実際、まだ社会復帰しなきゃいけないのに、今後の経済面どうしようとか。身体、両方ですかね。
1-1	OT2	では、本日が2023年の2月15日で、〓オオバヤシ〓さんです。では質問、1問目です。患者さんが入院期間の前期でよく感じる不安とはどんなものだと思いますか。入院の前期、先ほど言ったようにリハビリテーションが始まってから1～2週目辺りで、まだ検査の手続きとか入院の手続きが終了してリハビリテーションが始まったよって頃ですけども、どんな不安をよく耳にする、経験するでしょうか。どうでしょう。	ぱっと思い付くのは、やっぱり症状が、もしくは障害が治るのか治らないのかっていうのをよく口にされるなと思います。まひの人だったら、この腕、動かないんだったら、これ、もうずっとこのままですかみたいなことをよく聞きます。
1-1	OT2	じゃあ腕の動きとかでパフォーマンスというか、活動面っていうの、なんかできなくなっちゃったとか、歩けないとか、車に乗れないとか、トイレに行けないっていうよりも、より腕が、ここの指が握れないとか、手が上がらなくなっちゃったとか、今後どうするんだとか、そういったのが多いですかね。	そうですね。元に戻んの？っていうのが多いですかね。その元に戻んの？の先には、多分、元と同じ仕事ができるのかっていうニュアンス含まれての発言じゃないかなって思うんですけど、仕事だとか、生活だとか、これ、車運転できるのかとか。男性の若めの方だと、多分、仕事や運転の訴えは多い気はします。
1-1	OT2	今、年齢の差とか出てきました。やっぱ年齢、高齢と若年層で違ったりしますか。	そうですね。まだ現役世代の方だと、やっぱりそういう運転とか仕事の発言は多いように思いますし、70代とかそういう高齢の方だと、どうかな。それよりかは生活場面で使えるようになるのかならないのかみたいな発言が多いように、そんな気はします。
1-1	OT2	前期について、そんなにって感じですか。	でも女性も治る、治らないの発言はあるように思いますが、ただ、やっぱり全体の患者さん見た時に、そういう不安を訴える人自体があんまりいない印象です。すいません、これ、男性も女性もですけど。ていうのも、要は自覚できてる人が、自覚できてない人も多くいるので、そういう自覚できる、高次脳機能障害とかがなくて、割とクリアな人に限って、治るのか治らないのかっていうのを気にされるかなと思いますので。
1-1	MD1	4月28日、〓サトウユミ〓先生です。お願いします。まず、患者さんが入院期間の前期でよく感じる不安はどのようなものだと思いますか。入院期間の前半とは、一通りの入院時の検査や手続きが終了し、リハビリテーションが始まってから、１から2週間辺りです。患者が入院してリハビリテーションが始まって、比較的早い段階でよく経験する不安事項とは何ですか。お願いします。	症状が良くなるのかと、どのくらい入院期間があるのかです。
1-1	MD1	他の家庭生活とか、その辺りは心配になると、不安になると思いますか。	家で家事をやってた人は家の心配をすることが時々あって、もともと仕事をされていた方は職場の心配をされることが多いです。自分がそこに復帰できるかというより、いなくなった後の心配をしてます。
1-1	ST2	はい。	結構、覚醒がもともとよくて、ある程度しっかりしている方だと、やっぱりよくなるだろうかっていうのは聞かれる気がします。失語の方でも構音な方とかも、やっぱり「これがどこまでよくなるの？」っていうのは聞かれる気がします。
1-1	ST2	それは機能、もうほんと言語的な問題のことですか。	そうですね。失語の方だと、やっぱり「言葉、出るようになる？」っていうような質問とか、あと構音の方だと、「もっとしゃべりやすくなるの？」っていうようなことだったり。それは、すごく最初からほんとにある程度クリアな方といいますか、覚醒がよくて、今置かれてる自分の状況が分かってる方の話な気がするんですけど。あんまり、でも飲み込み、嚥下（えんげ）に関して「よくなる？」って聞く方は、私はなんかそんなに多くないなって。いや、いるにはいるんですけど、何なら、どっちかっていうと「何でこれ必要なの？」みたいな方のほうが多い気がして。
1-1	ST2	何で、そう違うんですかね。みんながみんな、機能面で不安なのかなと思ったら、そうでもないんですね。	なんか私の印象だと、あとは高次脳機能障害の方とかはやっぱり自覚されていない方が多い印象なので、ちょっと高次脳機能障害面に関して楽観的というかな印象。すごい失語症の方で、特に運動系の失語の方だと、やっぱり自分が言葉が出ないっていうことがかなり分かったりとか、あと、ほんと認知とかが保たれてる構音障害とかの方だと、「自分、しゃべれてないな」っていうのが分かるのかなっていうので、よくなるかなっていうのを聞かれます。
1-1	OT5	ありがとうございます。じゃあ1個1個、聞いていきますけども。患者さんが入院の前期で感じる、よく訴えてくるような不安っていうのはどんなものがあるか。入院前期っていうと、ここに入ってきて2週間で、初期評価が終わって、目標設定した。で、ようやく訓練、本格的に始まったみたいな時ですけど、ここで言ってる不安について、ざっくばらんに教えてください。	まずは、やっぱり病気のことについてだと思っていて。口ずさむって、なんかその不安を具体的に言う人って、あんまりいないのかなっていうイメージで。人によっては具体的にそれを言う人もいますけれども、ラポールもまだ確実に形成されていないので、自分の気持ちを素直に担当の先生に話すっていうことが、まだ初期だと、ちょっと。できる人もいれば、そうじゃない人たちもいて、年齢にもよったりとかしますけれども、特に若い人たちは。女性とかだったら、結構、話したりはしますけど、男性はあんまり話さない人が多いかもって思ったりはしてます。男性は特に年齢問わず、高齢な方とか、やっぱ認知の機能が保たれてる方だと、あんまり発言しない方が多いのかなって思ってて。
1-1	OT5	それは、あれですかね、先生が女性だからみたいなところもあってですかね。	それもあるかもしれないです。やっぱ女性同士のほうが、自分の気持ちとか、共感を得やすいっていう、話しやすさはあるかもしれないです。
1-1	OT5	なので、同性の場合だとって感じですかね。でも、それ、男性セラピストだとしても、男性患者はあまり言ってこないような感じですかね。	どうなんですかね、男性側は。女性のほうが、女性患者さんのほうが、おしゃべりな人がやっぱり多いイメージがあって。なので、それは年齢問わず、70代の方でも40～50代の方でも、おしゃべりな方が、ちょっとやっぱり男性患者さんと比べると多いので。つまり、男性セラピストだったとしても、ここの気持ちの部分は患者さん側からの表出が多いので、くみ取りやすいんじゃないかなっていう感じに思います。
1-1	OT5	了解です。で、「表出する、しない」はちょっと置いておいて、病気のことっていうと、具体的にどんなことというか。	まだ血圧が安定してないっていう人も中にはいたりとか、リハビリテーションがなかなか進まない、廃用が重過ぎて進まないみたいな人もいて、「そもそもこのリハビリテーションできるの？」みたいな感じで、ちょっとやっぱり難易度調整が難しいなって思うところがあるので。あんまりにもこちらが高いものを提供し過ぎると、ちょっと否定的な意見というか、嫌な思いをされてるんじゃないかなって思ったりとか。
1-1	OT5	じゃあ病気のことっていうよりも、今、病気を持って、それで「その後、リハビリテーションを果たしてできるの？」というか、「続けていけるの？」みたいなとこってことですかね。	その負荷量に耐え得るかみたいなところ。
1-1	OT5	結構、びっくりされてることが多いって感じですか。「こんな、やるの？」みたいな。	特に切断の患者さんとかは、急性期リハビリテーションで20分とか40分とかの1～2回あるリハビリテーションが、一気に1時間が3回みたいに莫大な量に増えるので、最初は「いや、こんなにやるの？」みたいなふうに言っている人も多いです。それが不安かって言われると、ちょっとイメージ。
1-1	OT1	では、本日が2月6日、月曜日、〓ウシザワ〓さんでテスト〓測定〓です。ではまず、今から回復期、リハビリテーション病棟に入院する患者対象とした入院期間中の不安要因の調査として、6項目の質問をさせていただきます。まず1点目ですけども、患者さんが入院期間の前期っていう感じで、不安、どのようなものがあるかと思いますかっていう点についてお聞きします。入院期間の前期っていうのは、一通りの入院時の検査とか手続き、書類とかが終了して、リハビリテーションが始まって1～2週間目ぐらいのことです。いかがでしょうか。	回復期の入院前期だと、病状の予後とかですかね。予後に関する不安。例えば上肢機能の回復の程度とか、そういったものの不安が一番多く聞かれるような印象です。予後の不安と、あと、もし次あるとすれば、何だろうな。そこが一番ですかね。
1-1	OT1	身体機能に対するっていうところ。	身体機能ですね。
1-1	OT1	ていうのは、今の話だと、大体、脳卒中患者さんに限定した感じになりますか。	そうですね。脳卒中の方。これ、疾患は問わず〓なんですね〓。
1-1	OT1	疾患問わずです。	そしたら脊髄損傷の脊損の方もしかりですし、他の疾患の方にも共通して病状の身体機能的な予後っていう部分の不安が多い印象です。
1-1	OT1	じゃあ手の動き、足の動き、体の動き、体幹の動きも含めて。認知機能とかは、またちょっと違うっていう認識ですか。	そうですね。認知機能に関する不安は、そこまで病状自体が見えづらい部分というのもありますので、そういう不安という部分で、あんまり認知機能に関しては聞かれない印象。どっちかっていうと、身体機能に関する予後に関する不安のほうが多い印象です。
1-1	OT1	今、身体機能面っていうことですけど、動きとか活動面とか参加面とか、あとは環境面とかいろいろありますけど、そっちのほうよりもやっぱり機能面に偏った不安が多いっていうことですか。	そうですね。その前期に関して言えば、かなり身体機能寄りの不安が多い印象です。
1-1	OT1	分かりました。あと具体的に例を挙げると、どんな不安を言うことが多かったり〓がありますか〓。	私、作業療法士ですので、一番多いのは手の、まひされている手がどのぐらい良くなるのか、使えるようになるのかとか、あとは痛みとかですかね。その痛みが良くなるのか、手が元どおり使えるようになるのかっていったところは、よく聞かれる質問です。脊髄損傷の方だと病状の受容みたいなところもありますけれども、どっちかっていうと、脊損の方だと漠然とした不安が多い印象。骨折とか、その運動器の方だと痛みなく歩けるとか。しゃべってて思いましたけど、骨折とか運動器のほうだと、より活動寄りな、活動寄りだけど距離が歩けるとか、そういったところの不安が多いかもしれないです。
1-1	OT1	中枢疾患だと、より機能的な予後についてが最初に来ていて、運動器だと、それというよりは今後の活動面、動けるか、歩けるかって。	歩けるか。歩けるっていうのがどっちにくくられるかグレーな感じでもありますけど、より活動に近い、の要素も含んだっていうのが近いんですかね。不安が聞かれるような印象です。

## Sheet: Anxiety (middle)
質問項目	回答者	質問者会話内容（不安要因）	回答者会話内容（不安要因）
2-1	PT1	分かりました。ありがとうございます。じゃあ、ちょっと時期が進んで入院の中期ですね。目標がお互いに共有できて、プログラムも組まれて、さあ、じゃあどんどんやっていきましょうっていうところから退院の時期が決まるまでの間ですけども、この時期に患者さんがよく言ってくる不安とか心配ごとみたいなものって何かありますか。	この時期でも、やはりまだ、あんまり機能面の話をされる方は少なくなる印象はありますけども、歩けるようになるのかなっていう発言ですとか、家のほう大丈夫なのかなっていうような発言は間々聞かれます。特に独居だった方ですと家のほう、家が掃除とかも大丈夫かなみたいな、っていうようなことを言われたりですとか、そういった発言もちらほら出てきますし、あとは入院が長期化してくるような時期になってくるので、いわゆるストレスがたまってきているのか、不安な発言っていうよりは表情とかが暗くなってきたりはしてるかなっていう印象を受けます。
2-1	PT1	それは入院疲れみたいなものですかね。	みたいなイメージ。あとは加えてですけど、大体2週間を過ぎてくると、いわゆる自立度が伸び悩む時期に来るので、その頃になると、やはり自己効力感が出づらいのか、いわゆるリハビリテーションの拒否が出たりもするような時期かなと思います。
2-1	ST3	前期と、そんなに。	そうですね。やっぱりどこまでよくなるのかなっていうのは、ずっと気にしてる方は気にしてらっしゃいますし、あとは徐々に、家に帰ってやっていけるのかなって、ちょっと具体的な不安をおっしゃる方も増えてくるかなとは思います。
2-1	ST3	これ、どこまでよくなるのかなっていうのは、よくなった感を理解してないというか、体験してないってことですかね。	おっしゃるとおりのことが多いのかな。やっぱり療法士から見ると、よくなってても、ご本人はそれを感じていないっていうパターンもあるのかなって気はします。
2-1	ST3	実際にはよくなってるんですよね、大体。	そうですね。人それぞれかもしれませんけど、大体は。全然そんなよくならないっていう方は、あんまりいないのかなとは思うんですけど。
2-1	ST3	あとは家に帰ってやっていけるのかなっていう具体的な不安が出てくるっていうことですけど、言語聴覚士さんに言ってくる家での具体的な不安感って、例えばどんな。	これは病識ない人のほうが多いんですけど、運転できるのかしらとか、買い物に行けるのかなとか、外出できるのかなとか。もう、ぼんやりとしたものから、何ができるのか、「これはできるのかしら。これはできるのかしら」って、ちょっと細分化されてくる感じはします。
2-1	ST3	じゃあ全般的に言語聴覚士の先生に不安をぶつけてるような感じなんですかね。	そうかもしれないです。あまり患者さんが区別をつけていないのかなってところも〓多分〓あります。例えば理学療法とか作業療法の先生に、言語聴覚関連のことを、何か不安が出ることもあるかもしれないです。
2-1	MD2	分かりました。では、次です。次は、患者さんが入院期間の中期でよく感じる不安はどのようなものだと思いますか。入院期間の中期とは、入院時の検査が終わってリハビリテーションが始まってから具体的な退院日が決まるまでの期間です。	やはり機能予後についての不安というのは拭い切れないところはあると思います。中期になると、患者さんもどれくらいの後遺症が残るのかっていうのが何となく分かってくる期間、時期かなとは思いますので、そういった不安は拭い切れないところはあると思います。あと、同じような不安に、入院の初期と同じ不安にはなってしまうんですけど、残りどれくらいの入院になるのかといったところは気になるところかなと思います。
2-1	MD2	あとはリハビリテーションの内容だと、それに関して進捗が悪いとか、そういうことを気にされる方もいるかと思いますけど、その辺りはどう思いますか。	自分が思っていたよりも、機能の回復だったりとか能力の改善っていうのがゆっくりな場合の不安っていうのも感じられるのかなと思います。
2-1	MD2	リハビリテーションの内容だとか種類だとか、そういうものでこれでいいのかなとか思うことっていうのはありそうですか。	恐らく機能の改善のための訓練と、あと代償法の獲得っていうところになってくると思うんですけど、恐らく中期以降になってくると、どちらかっていうと機能訓練よりも代償法の獲得っていうところがメインになってくると思って、もっとより機能を回復させたいと思ってる方についてはリハビリテーションの内容について不満を持ったりとか、不安を持ったりっていうことはあるのかもしれないです。
2-1	MD2	あとは家庭生活とか仕事とか、その辺りは、前期と違う不安っていうのはあると思いますか。	恐らくご自身が思っているよりも、その機能や能力の回復っていうのは低くなってると思いますので、その状態で本当に仕事とか家庭に復帰できるのかっていうところは、不安は感じるところはあると思います。
2-1	MD2	その辺りは男女差があると思いますか。	男女差ですか。もともとどういう役割を果たしていた方なのかっていうのにもよると思いますけれども、男女っていうところで言うと、男女差ですね。
2-1	MD2	もしくは年齢とか。	人に、そうですね。男女差、年齢差はあると思います。
2-1	OT4	今が、ちょっと中期のこととか全体にわたってのことも、今、ちょっとあったと思いますけど、じゃあ次、移って、2問目としては、患者さんが入院の中期、中盤ぐらいの初期評価が終わって、目標設定をして、目標合意に達して、でも退院はまだもうちょっと先だねみたいな、一番、この期間が長いと思うんですけど、その期間中によく言ってくる不安要因っていうのはどんなことがありますか。	本当、人によって多分さまざまだと思うんです。今、ぱっと思い付いたのは、追い出されるんじゃないかという不安。
2-1	OT4	入院期間の心配。	そうです。例えば、もっとやりたいのに追い出されるんじゃないかというような不安とか、あとは、逆に早く退院したいのに全然退院してもらえなくて、いつ退院できるんだろうという不安。
2-1	OT4	どっちも、いつまで入院するんだろう、いつまでこれが続くんだろうっていうのに起因したものっていうことですよね。もっと長くいたい人と、早く出たい人っていう属性は違いますけど、元の原因となってるのは、退院日みたいなものがちゃんと予測が立てられてないというか、患者さんが知らないっていうところに起因しますかね。例えば、それ言われた時には、どうやって対処するんですか。	もっと早く追い出されるんじゃないかという不安の場合の方は、何て言いますかね。
2-1	Ns1	分かりました。で、ちょっと時期が進んで、中期。もう入院が2週間、1カ月ぐらいたった後。でも、まだ本格的に退院のめどは立ってないみたいな時期ですけど、その時期によく看護師さんに表出してくる不安感というか、こんなこと不安なんだみたいなのって、何かありますか。	やっぱある程度、リハビリテーションをやってからのことになるので、まひがあんまりよくなってないとか、あとは移乗の動作とかがなかなか定着しなくて、うまくいかないっていうので、患者さんがいつになったらよくなるのかなっていう不安とかっていうのはあります。
2-1	Ns1	それ、実際に看護師さんから見ても、よくなってない。	人によったりですかね、どうしてもそこは。よくなってる人は、よくなってることに対して、「最初はこうでしたけど、今はこんなことできるようになってますよ」っていうような感じで説明したりはします。
2-1	Ns1	その他はどうですかね。	あとは細かいところだと、やっぱ部屋のこととかは、結構、中期でも出てくるかなって思います。
2-1	Ns1	前期だと、車いす、物理的な環境、乗り移りのしやすさとか、テレビの位置とかでしたけど、中期でもちょっと変わってたりするんですかね。	中期でも、車いすから今度、杖とかになったりする人もいたりするので、使う器具とかが変わってきたりするんで、そうすると部屋の環境もやっぱそれに合わせて変えていかないと、患者さんがちょっとやりにくいなっていうふうに感じたりっていうのがあるみたいです。その都度、リハビリテーションの先生もやってはくれるんですけど。
2-1	ST4	最初に前期で出てたような、「飲み込めるの？」みたいな、「食べれるの？」みたいな、そういった不安っていうのは、中期になると、どう変化していってるものなんですか。	やっぱ最初は、ただ全く食べてない状態で来る人が多いので。中期ぐらいになると、ちょっとずつペースト状のものだったりとかはするんですけど、そういうのが食べれるようになってきてると思うので、ちゃんとした常食、一般食まで食べれるようになるのかなという不安とか、とろみが外れるのかっていう不安とか、肺炎にならないかっていう不安とか、そこら辺ですかね。
2-1	ST4	ドキドキしながら患者さんも食べている。「次の一発で、私は肺炎になるかもしれない」みたいな。	そこまで慎重な人はあんまいないのですけど、検査とかも増えていくとは思うんで、VFとかで。そこら辺で、よくなってるかなとかいう不安とかですかね。
2-1	ST4	あと、さっきで、高次脳機能障害の人は中期になると、どう変化してるんですか。	病識がついてきて、やっぱ自分って見落としやすいんだとか、昨日のことが思い出せないとか何とか、記憶が混乱しちゃうとか、そういうだんだん自分ができないっていうことに気付いて不安になるというか、そんな感じですかね。
2-1	Ns1	逆に、医師にまた話ししてもらいましょうっていうのはグンと減る感じで。	そうですね。そこまで来ると、結構、医師に話をっていうような人は減ってきます。それでも、やっぱ「先生に話、聞いてもらいたい」っていう人はいますけれども。
2-1	Care worker1	ありがとうございます。じゃあ次、中期に入って、その入院から2週間とか結構たってきていて落ち着いてくる時期かなと思うんですけど、そこでよく接してる時に言ってくる不安とか、こんなことが困るなとか大丈夫かなっていうのは何かありますか。	一番は、やっぱり不眠の訴えで。それは大体の方に多いんですけど、夜、目が覚めたりとか、何となく覚醒も上がってきて漠然的に、この将来の不安だったり、でも自分の現状と将来のこととかをうまく消化できない状態だと、不眠だったりとかっていう訴えが一番多いです。あと、家族と連絡が取れないっていうのが多いですかね。
2-1	Care worker1	連絡が取れない。	携帯とかを持ってこずに、こっちの病棟に来て、何となく生活が安定してきて、家族と連絡取りたいのに取れないっていう。
2-1	Care worker1	取る手段もない。	携帯とか持ってきてなくてっていうので。
2-1	Care worker1	それは携帯があれば取れるような人なんですかね、例えば。	取れる人もいれば、いろんな理由でできない人もいたりとかっていうのはあるんですけど。
2-1	Care worker1	ちょっと戻ると、不眠は不眠で恐らく〓眠れ〓、それは何から。	生活のリズムなのか、あと、やっぱり共同生活になったりとかするので。
2-1	Care worker1	ですよね。	物音とか。
2-1	Care worker1	4人部屋ですもんね。	はい。私たちも定期的にお部屋入っていくので、それで眠れなかったりとかっていうのがあるみたいですけど。
2-1	Care worker1	ありがとうございます。あとは漠然とした将来への不安というか、その中でも恐らくちょっと〓掘ったり〓とか、そうなんですねの後、何が不安ですかって聞くと、よく出てくる項目とかって何かありますか。	もうちょっと後ですね。具体的に自分の不安をまとめて話ができたりするのは、もうちょっと後な感じです。
2-1	Care worker1	じゃあこの時の、この漠然とした不安っていうのは、もうこの先どうなるんだろうみたいなのが出てくるっていう感じですか。	今の本当に現状を何となく把握できてきたっていうぐらいなんで、皆さん2週間ぐらいだと。
2-1	Care worker1	退院が決まる前までは結構、中期って長いんですけれども。	例えば車いすの人が歩行、ADLがワンステップ上がるような時にリハビリテーションがうまくいかなかったりとか、今まで使ってない筋肉とか使って体が痛いとかってなると、またそこでうまくできない。体が痛いっていうので、自分のコントロールがうまくいかなくなってメンタルが低下するような時期は皆さんあります。
2-1	Care worker1	じゃあその不安っていうか何ていうか、大丈夫かな、こんな調子でみたいな。	できないみたいな、自暴自棄みたいな時期があって、それをちょっと乗り越えると、今度は具体的におうちの帰るのが何となく分かってくると、今度は家族関係だったりとか、あと、帰った後の漠然的な不安だったりとか。あと、お年寄りじゃなくて私たちぐらいの年だと、仕事の復帰ができるかとかっていうのを不安に思われる方とか。あと金銭関係。
2-1	Care worker1	それもあるんですね、やっぱり。それは、入院したいけどお金がないから困ったなみたいな。	支払いのことだったり、退院してからの生活のことだったり。
2-1	Care worker1	じゃあ家族と連絡が取れない不安というよりも、人と接してないことに対して不安感が、ぶわーっとなっちゃうんですかね。どうなんですか。	あと、よく言われるのは、私たちに話を聞いてもらいたいっていうの、よく言われます。どうしても忙しくて、私たちがやることだけをしに行ってしまって、そうじゃなくて、もう少し話をしてほしいっていうのは皆さん大体言われます。
2-1	ST1	ありがとうございます。今のは前期でしたけど、ちょっと時期が進んで中期ですね。評価が終わった後とかで、ここでの生活に慣れてくる時期とかで、よく聞く不安って何かありますか。	本当に良くなんのかなみたいな不安ですかね。
2-1	ST1	予後みたいな。	頑張ってるけど、リハビリテーション。本当良くなるのかな。そうです。予後です。ただ、一生懸命やる時期ではあるので、そんなにあんまりネガティブには考えず、必死でやってくださる方、多いんですけど、でも、それでも今後のことを考え、でも、より後期なのかな。中期の後期というか。特に仕事されてる方とかだと、こんだけやって本当に仕事に戻れるのかなとか、あと、本当に家に帰れるかなとか、予後の一部が多いですかね。不安ですもんね。
2-1	ST1	良くなるのかなっていうのは純粋に機能的なものっていう感じですか。	人によってさまざまですけど、多分、歩けるようになるのかなとか、本当に仕事に完全に戻りたいけど、そこまで良くなるのかなとか。機能面のほうが大きいかと思います。
2-1	ST1	そういうのは、この時期だと回復期なので良くなってないことはないと思うんですけど、それでもやっぱりこういうのが出てきちゃう。	私が思ってるっていうか実感なんですけど、初期の良くなかった時のことをあんま覚えてないっていうか、比較されるのが、つい最近の自分の能力な感じがしてて。
2-1	ST1	ありますね。	だからこんだけ良くなってますよって言っても全然納得してくださらないのと、あと多分、しっかりしてきたからこそ目標が高いというか、元に戻りたいっていう思いでいらっしゃるから、それに比べたら全然だっていう、思ってる人が多いなって感じがします。
2-1	ST1	それは先生、最初言ったような状況を理解してないっていうとことちょっとリンクする。状況を理解してるけども、こんなもんかみたいな。	現状は理解してるんでしょうけど、どんだけ悪かったから、どんだけまでは良くなるだろうみたいな、どんだけしか良くならないだろうみたいな、多分見通しがそれこそ分からないので、今、現状とゴールとのギャップ、全体像が見えないからの今の立ち位置が分からないっていうとこなのかなと思うんですけど。だから、良くなったとも思えない。最初が知らないから。
2-1	ST1	忘れてるというか。	多分、ちゃんとした説明もできないじゃないですか。どこまで良くなりますってわれわれ言えないので、確証が欲しいみたいな。どこまで良くなってる、良くなりますって、そういうのが欲しいっておっしゃる方はいます。
2-1	ST1	不安。	不安。あと、人によってはお金とか。
2-1	ST1	ありますね。	それこそまた1人暮らしの方とかに多いんですけど、家賃がどうなってるとか、これを払わないと本当にアパートが駄目になっちゃうんだとか、電気代もそうでしたけど。ていう方は切実にいらっしゃって、ポストもたまってると。それで、コンビニで電気代とか払ってたから止められるとまずいんだとかって言う方はいて。
2-1	PT3	分かりました。前期はそんな感じですかね。じゃあ、ちょっと時期が進んで、今度、中期ですけど、初期評価が終わって、目標設定がされて、状態も安定してきたところで退院の時期がまだ分からないというか、退院の日がまだ分かんないような状態の結構広い期間ですけど、その時に、よく患者さんから聞く不安、こんなこと言ってんなみたいな不安って何かありますか。	自分ができることが増えてないのか、これができない、あれができない、あと、そういう障害面が良くなってないっていう、できないみたいなことに対するものが多いかなと思います。
2-1	PT3	それは動きのほうですか。例えば歩行だとかなのか、最初に前期に出てきたまひとか筋力っていうか、そっちのほうなのか、どっちですか。	どっちもです。明らかに、やっぱよく前期の時とか入棟した時よりは良くなってるんですけど、患者さんの入院前と比べるとできないっていう状態だったりすると、まだこれもできない、あれもできないっていうのが多いかなって思います。
2-1	PT3	病前と比べてできない。	そこと比べてるんじゃないかな。明らかに入棟時よりは全然良くなってるんですけど、それでもやっぱ自分がこれができないし、これもできないんだっていうのが。
2-1	PT3	具体的に出てくる訴えとしては、こういう動きとかっていう具体例とかって、先生、何か聞いたことありますか。	一個気になるのは、歩けるようになっても、やっぱ歩き方が変だよねとかがありますかね。それに加えて、やっぱ前より、まひとかでも動くようになってるけど、でも物がつかめないとか動くようになったけど物がつかめないとか、そういったところですかね。機能面と活動面、両方ある気もします。
2-1	PT3	どっちかっていうと、今のお話伺ってると、上肢に関しては機能というか純粋な動きで、下肢に関しては、足の動きなんだっていうよりは、歩けないっていう、その活動のほうにちょっと寄ってる訴えが出るのかなっていうふうに。	どうでしょう。そんなこともない気もしますけど、下肢に関しては、多分、装具を付けてるので、足が動かないことも、足関節とか動かないことを多分、気にしてるんですけど、ある意味、ちょっと装具を付けてると、そこがカバーされてしまってるというかはあります。ただ、ないことはないです。下肢でも、やっぱそういう足が、指先が動かないんだよねとか、つま先が上がらないとかは聞かれます。
2-1	PT3	それはもともとの病前の歩きとかを見てって感じなんですか。それとも、他の方たちを見てとか。	それも結構あります。やっぱ歩行自立されてる方を見ると。
2-1	PT3	あの人みたいに。	あんな歩けてるのにっていうのはあります。
2-1	Ns2	そんな人、そうですね。崩れた状態で、ずっと座らされてる人いますよね。分かりました。で、今のが前期ですけど、今度は中期で、大体、状態が落ち着いてきて、1週間以降から退院が具体的に決まる前までの、結構、長い期間。患者さんへリハビリテーションがどんどん進んでいく期間があるんですけど、その中で、よく患者さんが言う不安点とかって、何かあります？	中期は、結構、金銭面のこととかは言われたりとか、その金銭面に伴って、例えば「傷害保険とかで診断書が要るから、早めに欲しい」みたいな。でも、実際、診断書って、土日とかもできないし、先生とかいないから頼めなかったりで、結構、なんか頼んで。診断書自体って、多分、作るのも時間ちょっとかかるじゃないですか。本人さんたちは早く欲しいのに、時間かかるし、実際、土日とかだったら先生いなくて対応してもらえないしみたいなのがあって、結構、「診断書、まだ？」みたいな、「いつ、もらえるんだろう？」とか。金銭のこととかは、中期で、結構、聞くかなと思います。
2-1	Ns2	ありがとうございます。その他はどうですかね、金銭面以外で。	他のとかだったら、結構、リハビリテーションとかやったら、もう「これからどうなるんだ。いつまでに」。あんまり退院のめどがたってない時まででしたっけ。
2-1	Ns2	そうです。	やっぱりミニカンとかでも、まだあんま退院の話が出てない場合の患者さんとかだと、結構、「いつまで、このリハビリテーションをするんだろう」とか「結局、自分は施設に帰るのか、自宅に帰るのか」とかの不安は聞きます。
2-1	Ns2	転帰先の不安。	うん。多分、もう漠然と、どこに向かって。自分のゴールが分かってない患者さんも結構いると思ってて。たまに先生とかでも、あんまり本人さんの認知がよくなかったら、家族にはICするけど、本人さんには詳しくはICしないとかも多分ある。家族は退院とかの話は知ってるけど、本人さんは知らないみたいなこともたまにあって。だから、本人さんとしては、それがすごい。自分だけ知らない不安とかも、実際に聞いたことはあります。
2-1	Ns2	ありがとうございます、なるほど。	あとは、リハビリテーション科って、多分、転院とかいうよりも、整形から来たとか、卒中から来たとか、どっかの主科があってリハビリテーション科にリハビリテーション目的で転科とか、多いなと思ってて、元の整形の先生が診に来てくれないとか、卒中の先生は診に来てくれてるのかっていう不安は、結構、中期で聞くかなと思います。
2-1	Ns2	それ、リハビリテーションの今ここにいる医師じゃなくて、もともと。	例えばアンプラの人とかだったら、「この傷、いつ診てくれるんだろう。先生は知ってるのかな」とか「このテープは、いつ外していいんだろう」みたいな、そういうのの不安。もう前期になるんですかね、これは。分かんないけど。
2-1	Ns2	でも、中期の早い時期というか。	そうですね。は、結構、卒中の先生は診てくれるのかなみたいな、丸々先生はこのことを知ってるのかなっていうのは、聞くイメージはあります。
2-1	Ns2	実際に結構、連絡取り合ったりして、診に来てくれることもあるんですか。	結構、整形だと、再診が入ってて、診てくれるんですけど。でも、先生によって、こっちから電話かけないと、再診とか診てくれないっていうか、あんまり頻繁には来ない先生もいるし、絶対、再診も入れて定期的にみたいな先生もいるので、ほんと人によるんですけど。脳卒中とかは、結構もう「あとはリハビリテーション科で診て、薬も」みたいな感じのイメージ、そんで。
2-1	Ns2	そうなんですね。	全員が全員ではないとは思うんですけど、イメージというので。結構、「前の脳卒中の先生から、話、聞きたい」とかもあるので。
2-1	Ns2	それ、リハビリテーションの先生、聞いたら、ちょっと。	でも、リハビリテーションももちろんですけど、あまり。
2-1	Ns2	「俺のこと、信用してないのかな」みたいな、そういうわけではないんですね。	そういうわけではないと思うんです。ただ、その先生からのをみたいな、リハビリテーションの先生もだけどみたいな。多分、元のオペしてくれた先生とかからみたいな。
2-1	Ns2	現状を理解して、何か起こった時に、早めにその先生にも気付いて対処してほしいみたいな感じですか。	やっぱ結構、知っててほしいみたいなイメージがあります、患者さんが言うので。
2-1	PT2	その時、中期でよく出てくるものっていうのは何か。	一つは、端的に言うとリハビリテーション疲れたっていう話と、あとは、やっぱり予後的なことも含めてですけど、良くなった気がしないが一番多いかなって気がします。リハビリテーション疲れと、その効果を実感できない、リハビリテーション続けていいのかっていうのが多いと思ってます。
2-1	PT2	いますよね。	手が動かないからみたいな、足が動かないからって言われる方は多いので、こっちの方はかなり根深くて、なかなか解決に至りづらいっていうのはあります。
2-1	OT3	不安っていうよりも不満ですね。	かもしれないですけど。とか、あとはもう他患者とやっぱ比較しちゃう人もいるので、自分の回復が遅く感じるとかっていう不安を抱く人も多いですし、この時期も、このままで歩けるようになるのかなっていう身体面の不安も感じる人は多いかなって思います。
2-1	OT3	訴えとしては、回復が遅いって思うのは、何か特徴的な動きを見てなんですかね。例えば手が、あの人、動いてるのに、私は動いてないとか、歩きとかも、あの人、歩けるようになってたのに、私、歩けないとか、特徴的な、これを見たら、そういう良くなってるんだろうかみたいな不安を言ってるなっていうのって。	回復期のいいとこでもあり、ちょっとそういう悪いところでもありというか、ずっと大体同じメンバーで同じように入院してきたタイミングの人たちが、やっぱり部位によって早く回復してくる人もいれば、年齢としても早かったりとか、だから同じようにスタートしたのに自分より先に歩けるようになってるとか、そういう比較がしやすい環境にあって、それが多分、頑張るモチベーションになる人もたくさんいるんですけど、あの人も頑張ってるから私も頑張ろうって。ちょっとメンタルが弱い方は、自分はできないっていう、ちょっと落ち込む人もいるかなっていう感じです。
2-1	OT3	それが、ある人だと促進要因というかになって、ある人は不安の要因に働いちゃうんだなっていう感じですけど、何がきっかけかとか、ざっくりとありますか。それはナガサカさんの個人の考えとかでも全然いいんですけど。	どうなんでしょう。そういう情動の面がちょっと障害されてる人たちは、もちろんどうしてもネガティブに考えがちなのかなって思うのもありますし、そもそももともと持っている個人の性格も、やっぱり負けず嫌いだったりすると、自分ができないって悲観的になるパターンと、あの人も頑張ってるから自分も頑張ろうってモチベーション高くいける人と、何が違うかですか。
2-1	OT3	もともとの気質みたいなものが大きいって感じですかね。	多少あると思います。あと自分が順調に来てるのか、自分の中で順調に来てないって思ってるのかによっても、多分、周りの頑張りがプラスに働く場合と、やっぱり自分は遅いってマイナスに働く場合とですかね。
2-1	OT3	別にそういう人だと、意外と不安は感じてない感じじゃないですかね。	どうなんですかね。不穏になる人たちって、でも何となく漠然とした不安があるからですよね。誰かいると落ち着くじゃないですか。あれは違う意味の不安ですか。
2-1	OT3	確かに。ほっとかれてるのが。	てる。自分が今、どうあるべきかが分かってないから、病識ないから不安になって声出したりとか。
2-1	OT3	状況を分かってないことへの不安ですかね、そしたら。それは確かにありそうですね。	うちの病棟はやっぱ多いですね、そういう高次脳機能障害ありきとか認知症ありきの人が。
2-1	OT3	病識がないから不安がないわけではなくて、病識ない、見当識もないってなると。	自分が今どうあるべきか、もう不安まみれなのかなって思うんですけどね。
2-1	OT3	不安からの不穏、不穏からの不満。ラップみたくなる。	寝かせてくれって言って、寝かせたら起こしてくれって言って、病棟も多分付き合い切れないからある程度になっちゃうと、もう車いす乗ったまま放置されて、放置されるから、また本人は、わーってなっちゃってっていう、でもあれは多分不安なんでしょうね。
2-1	OT2	分かりました。ありがとうございます。じゃあちょっと時期が進んだとして、入院中期、もう患者さん自身も病院内でのルーティンが分かってきていて、まだ漠然とした入院期間は分かってるけども、退院の時期とかは具体的に決まってない時期、一番伸びていくような時期かもしれないんですけど、そこでよく感じる不安。前期、中期、後期で通して感じてる不安でもいいんですけど、なんか中期で感じてる不安っていうのは、何か思い当たるものはありますか。	この時期は、特徴的な不安はあんまり聞かない気が僕はしてるんですけど。ある程度、自分の状態も理解されてて、患者さん自身も何となくできること、できないこと、分かってきてて、何となく、だから前と同じ生活ができるか、できないのかとか、仕事と同じ配置、同じ部署に戻れるのかどうかとか、何となく患者さんなりに分かり出す頃じゃないかなと思うんですけど。その頃、だから不安というよりかは、具体的に、じゃあどう対策していきましょうみたいなことをしゃべってる気はしてます。どうすればいいんでしょうって、不安として訴えるというよりかは、対策を教えてくださいとか、そんな気はします。
2-1	OT2	もしかしたら患者さんの中で不安なこと、さっき言ってた仕事だとか、家に帰れんのかとかいうものがあるのかもしれないんですけど、それ自体、表出が。	結局、不安として表出する印象はあんまりないですかね。
2-1	OT2	でも、なんか感じてそうな。	そうですね。だから、こちらから聞くことも多いんですけど、退院するにあたって、どう生活をイメージしていますかとか、元の仕事内容、僕らは聞き出さないと分からないので、どういう仕事してましたって、重い荷物運んでましたとか、配送してましたとかいうんだったら、それ、今の状態でもできると思いますかとか聞きますが、その会話の中で、だからできるかなっていうような不安というよりかは、じゃあこうしていったほうがいいですねみたいな、対策のあれで。
2-1	OT2	対策。不安の要因の表出から、患者さんの中で、それをどうしたらいいですかっていう、その一歩先のことを聞かれる。	それを、そうですね。聞かれるのか、こちら側が一方的に提案してる時、ちょっと分かんないですけど。
2-1	OT2	それは、やっぱりだんだん中期になってくると手の動きとかよりも、アドバイスするのは活動面、参加面とか、そっちのほうが多くなってきます？	そうですね。やっぱり患者さんによりけりみたいなところはあって、例えばまひが重度で、伸び、改善があんまり悪かった人とかは、かつ、これはちょっと高次脳機能障害が入ってるパターンですけど、そういうもろもろの自分の状態が、逆に受容できないのか、理解し切れてないのかが分かんないですけど、いまだに中期でも、これ、治るの？とか、運転できるようになるの？って言い続けちゃう人はいるなとも〓思うので〓。
2-1	MD1	ありがとうございます。では次に、患者さんが入院期間の中期でよく感じる不安はどのようなものだと思いますか。入院期間の中期とは、入院時の検査が終わり、リハビリテーションが始まってから具体的な退院日が決まるまでの期間です。どうぞ。	家に帰ってから、自宅退院する人の場合は、自宅退院してから外出できるようになるかとか、働けるようになるかっていう不安があると思います。
2-1	MD1	症状とか病気については、この時期に不安になると思いますか。	入院時に比べて改善傾向にある人は、あまり不安にはならない気がします。不安というより、どこまで良くなりそうか知りたいっていうことはあると思います。
2-1	MD1	訓練内容だったり目標とか、療法士の関係とかはどうでしょうか。	あんまりそこまで先、リハビリテーションの目標について考えている人は多くないと思う。
2-1	ST2	うん。どうなんだろうなみたいな不安って、何かあったりしますか。	不安。最近だと、家族に会いたいなっていうのが。
2-1	ST2	まだ駄目なんでしたっけ。	最近はいいんですが、やっぱちょっと前まで、全然、駄目だったので。やっと面談とかでの同席ができるようにはなってきたんですけど、その前とかだと、やっぱり家族に会えないストレスを訴えて、「家に帰りたい」っていうふうに言って、ちょっと不穏になっちゃう方とかはいるなっていう印象で。
2-1	ST2	それはどの不安要素につながってるんですかね。会えないことによる。	ちょっと思ったのは、分かんないんですけど、どこまで本人にICがされてるんだろうと思っていて。結構、ICも本人同席が駄目だったと思うので。ご家族だけにしてる時もあったと思うので。
2-1	ST2	与える情報のセンシティブな感じだからとかではなくて、感染。	対策上だと思うんですけど。なんで、Webでつないで面談を一緒にしてる人もいたんですけど、なんか言語聴覚士、私が持ってる患者さんは、結構、少なくて、家族は面談だったらしいって知ってても、「じゃあ何、話されたんだろう」っていうのは、本人はあんまり知らないというか。ていうところで、自分が今置かれてる状況が、あんまり把握されてないんじゃないかなっていう方が結構いる印象です。
2-1	ST2	それは面白いですね。	それで、最近、持ってる患者さんとかで、なんか病識が乏しいっていうふうに言うのを聞いたんですが。でも、それ、本人、知ってるのかなって、こういう状況に。ある程度、脳梗塞、脳出血が起きたとかっていうのは分かってても、細かな、じゃあ今後どうなるんだっていうところがどこまで入ってるのかなっていうのが分かんなくて。面談〓記事〓は書いてくださってても、医師とか、本人への説明したのはもう書く先生と書かない先生もいると思いますし、なんかそういうので、あんまり今後の、描きにくいのかなって、ちょっと思ったりもして。
2-1	ST2	病識の欠如というか、「そもそも知らないんじゃないの？」みたいな。	知らないんじゃないかなって、現状を。なんで、そこをもうちょっと。なんか認知の言い方とかだと、きちんと説明したら、もうちょっと進みよいところももしかしたらあるんじゃないかなとか思ったり、最近してます。
2-1	ST2	じゃあ家族に会いたいっていうのは、むしろ家族から情報を取りたいというか。	あと、「家族、元気かな」とか「みんな、どうなってるの？」とか、結構、その方で。それは、その方も、ほんとにもともと精神的なものもあったので、家族との連絡手段を本人も持ってないし、そして面会もできないし、何で自分がここにいるか分かんない。何なら多分、一緒に事故に遭ったみたいなふうに思ってるのか、「無事なの？」っていうのか、聞かれたりして、「無事ですよ」って言って、「今、病気なので、ご家族さんは大丈夫ですよ」っていうような、もう現状を伝えるんですが。なんかそういうのも、こういう、もう面会ができないことでの不安もあるなと思っております。
2-1	ST2	ていうのと、あとは自分が入ってる間の家族内の「ちゃんと大丈夫なの？」みたいな。	「家族、生きてる？」みたいなとかも。やっぱそういう方は、前期だと、なかなかそういうような発言は聞かれないくらいの覚醒というかだった印象で。それがだんだん上がってきた時に、今どういう状況っていうのが見えてきて、分かんないことがたくさんあるのかなっていうような印象で。もう最初から自分のことを心配できてる人は、やっぱ中期になると、もうちょっとほんとに困るかなとかっていうのも。
2-1	OT5	そうですね。	結構、ほんとにさまざまな患者さんがいるので、一概にこれだっていうのは言えないんですけど、退院日が決まってないっていうことで。
2-1	OT5	逆に。	はい。なんで、「いつまで、これ続くのかな」っていうところとか、やっぱり方向性があんまり、「この状態で、ほんとに家に帰れるのか」みたいな人もいたりするので。例えば最初に「半年が一応、期限です」みたいなことを言われてる患者さんもいるので、そういった方たちは、ちょっと焦りみたいなところを述べられたりする方もいますかね。なんか焦ってますみたいな。でも、なかなか身体機能が上がってくるわけでもないので。
2-1	OT5	それは何で焦っちゃうっていうか、原因とかって、何かありますか。	まひが改善するかもしれないと初期のころは期待してたけど、思った以上に改善が見られてなくてっていうところなんだと。身体機能とかも、活動の改善が思ったよりしていない。特に若い50代の方とかは、どうしても家へ帰りたいでしょうし、そのままでは帰れる状態ではないっていうところ、来てるんだと思います。
2-1	OT5	分かりました。その場合って、医師とかチームから説明がされてたりっていうのも特にないんですかね。	そうですね。やっぱりチームとしても、あやふやっていうか、方向性が。家には帰したいけど、まだ分からないなっていう状況、やっぱり全員の中にあると思うので。もう最高のゴールというか、理想はここですけどっていうところは、中期の場合だったら言ってると思う。もう励ましっていうことは。
2-1	OT5	「大丈夫かなって思ってるのに、話、聞いてくれない」が不満になるっていう感じなので。どっかで自分に何か聞きたいことがあって、それが不安で、それが満たされなくて不満になるっていう感じだと思うんです。傾聴してくれないっていうことですね。それが不安というか、不満、不安、どっちともかな。大事ですね、声掛けと、お話を聞くっていうのは。	そうですね。ICとかが、やっぱり。逆に、常に医師の方がいらっしゃって、近いからこそ、患者さん直接じゃなくて、療法士とか医師間だけでの話で終わってしまっていたりとか、誰が何を本人にどこまで伝えるかみたいなところがあやふやになってる時が、やっぱり。多職種が関わってるからこその、なんかそういう感じがあって、そういったところで、「あれ、どうなってるの？」みたいな。
2-1	OT5	でも、患者さんが求めてるであろう情報がカンファの中で話されて、そこだけで話されて、患者さんにアウトプットされてないっていうことですかね。そうすると、不安ですよね。ほんとは聞きたい情報なのに、聞けてないみたいな。	そうですよね。なので、カンファレンスで、どこまで。しっかり医師にICを入れてもらうようにお願いしたりとか、誰が伝えるんだみたいなところは、そこまで話せるといいのかなって思います。
2-1	OT5	そういう情報も大事ですね。そういった場合は、対処法としては、作業療法士が率先して、ちょっと情報提供するみたいなこともするんですか。	これ、この内容は医師から言ってもらったほうがいいだろうっていうことは。
2-1	OT5	ありますよね。	はい。じゃあ医師にお願いしますし、私たちが答えられる範ちゅうの中であれば、答えてしまう時もありますかね。ちょっと具体例が出せず、申し訳ないんですけど。
2-1	OT5	方向性がとか、まだ決まってない。	はい。とか、なんか「院内フリーに言われたけど、あれ実際、違うのか」とか、飲み食いもどこまでいいのかとか、そういう。
2-1	OT1	ありがとうございます。じゃあちょっと次、時期が変わりまして、ちょっと進んだ中期で、よく言われる不安。中期っていうのが、目安なんですけど、リハビリ始まってから具体的な退院日が決まってない時です。もうちょっとで決まるかもしれないけども、まだ決まらない。一番、リハビリテーションが進んできた中期っていう感じですけども、そこで日頃体験する患者さんが言う不安要因っていうのは何があるかっていうのを、脳卒中と運動器で分けていただいてもいいし、どんな分け方でもいいですけど、よく感じる不安は何かっていうのを教えてください。	共通して、今、ぱっと浮かんだのは、周りの患者さんと比較してっていう、比較しての不安というか、生活も病棟で慣れてくると、あの患者さん、こんなことやってるとか、そういう他者と比較して、私、大丈夫かなっていうような、そういう不安は聞かれる印象です。それは疾患問わずです。共通してあるかなという印象です。疾患で言うと、脳卒中の方はやはり変わらず、特に機能回復の部分、僕、作業療法士なので、例えばその点に関して言うと、その辺、変わらず予後的な部分は常々不安を持たれる方は多い印象ですし。不安か。それで病棟生活も慣れてくる中で、その活動レベルで。待ってくださいね。そうですね。不安か。
2-1	OT1	不安。こんな、これ、どうなっちゃうんだろう。	不安ですよね。だから、そういう他者との比較が一番かな。
2-1	OT1	比較して、今の自分の状態が。	あの人はこんだけできてるのにとか、あの人はこんなに治療をしてるのに、これは私にどうなんだろうみたいな、そういうとこから来る不安が多い印象かな。
2-1	OT1	比較っていうのは同じ疾患の人だったりとか、入院したばっかりの人と退院間際の人と、いろんな病気、入院期間の人がいますけど、同じ疾患の人で、かつ同じぐらいの日数の人っていうイメージですか。	そこは全然もうばらばらというか、あまり。
2-1	OT1	それは疾患もばらばら。	疾患は比較的同じかな。同じ疾患の中で見てるかな。ただ、その病気とか病状の程度に関しては当然近いこともありますけれど、そんなに全然同じような病状、病気、重症度で見てないことも結構経験するかなという印象です。
2-1	OT1	じゃあベースには脳卒中の方、運動器もそうですけど、前期で感じてるものは引き続き持っていて、プラス生活に慣れてくるっていう意味で周りも見えてきていて、周りと変に比較を始めて、それが不安になっちゃうと。	不安でなることも。いい意味で競い合うみたいな関係を持たれる方もいますけれども、それによって不安を感じるという方もちょこちょこいたなという記憶です。

## Sheet: Anxiety (late)
質問項目	回答者	質問者会話内容（不安要因）	回答者会話内容（不安要因）
3-1	PT1	了解です。ありがとうございます。最後の期ですけども、後期ですね。退院が、もう決まったよっていう、まとめの時期だよっていう時に、さあ帰ろうといった時によく出てくる不安感とかっていうのは何かありますか。	これ、逆に僕が患者さんに聞くんですけど、退院が決まってきましたけどって、現実的になってきましたけど不安ってありますかって聞くと、結構多く聞かれるのが、やってみないと分かんないよねっていう発言を多く聞かれるんです。もちろん家に帰ることに漠然とした不安を感じてみえるんですけど、その漠然とした不安って何でしょうって突き詰めていくと、よくやっぱり回答されるのは、今の、やってみないと分からないよねっていうことを言われる発言が多いかなとは思います。
3-1	PT1	やってみるのやってみるは、生活全般っていうか。	そうですね。例えばですけど1人暮らしの方で買い物とか大丈夫そうですかって言って突っ込んでいくと、やってみないと分かんないからねっていう形で。それはおっしゃるとおりなんですけどもっていう話をしつつですね。
3-1	PT1	歩行だったりとかも全部やって。	本当に全部の生活になっちゃうので、わざと広い質問をして本人さんの反応を聞くっていうのもあるんですけども。
3-1	PT1	全体的に入っちゃってますけどね。やってみないと。	大体、そうやって言われる方、何となく印象ですけども、あんまり多分、不安に思ってないんだろうなっていうのは思っていて、やってみないと分かんないよねって言われる方は、多分、多くの場合、何だかんだできちゃうんだろうなっていうのもあって。
3-1	PT1	実際、言うだけ言ってるけど、本人はできると思ってる。	恐らく思ってるのかなと。僕が質問しちゃったから、その回答として、やってみないとねっていう回答なのかなっていう印象はあります。具体的に、この時期の不安といいますか、よく聞かれるのは、家帰ったら、これ、どうしたらいいのって、どういうところ、例えばですけど、どういった運動をしたらいいのみたいな質問ですとか。
3-1	PT1	退院後のトレーニング方法みたいな。	内容。そうですね。不安というか質問になってしまってますけど、あとは装具とかのアフターケアって、こういうの、どうしたらいいの〓みたいな〓。
3-1	PT1	装具が調子悪くなったりした時、どうしようとか。	どうすればいいのとか。あとは、やっぱりさっきの自主トレの話に近しいですけど、運動する、できる場所ってあるのみたいな形で、それから、介護保険サービスとかっていうイメージですが、あと外来リハビリテーションとか、そういったイメージもあるんですけど、そういった運動する機会ってあるのっていう。
3-1	ST3	いいです。それは全然、一貫して同じことを不安がっている人もあると思うので。	治るのかなとかいう不安をおっしゃってる方は、あんまりもう、その時期になると、いないかなと思うんですけど、やっぱり具体的な生活のことがポイントかなと。あと退院当日のことをおっしゃったりする方もいらっしゃいます。
3-1	ST3	そういうことで。	大体はもう病院側のスタッフとかソーシャルワーカーさんが手配はしてるんですけど、なんか「お迎えはどうやって、何時に誰が来るの？」とか「酸素ボンベを借りなきゃいけないけれども、誰が動いてるの？」とか、そういうのを。
3-1	ST3	むちゃくちゃ具体的な悩みっていうことですよね、そこになってくると。	やっぱりバックでは動いてても、ご本人に知らされていないっていうことがあったりはするので、ちゃんと進んでるのかしらって心配になっているっていう方はいらっしゃいます。
3-1	ST3	本人に、知らないんですね、これ、そういうの。そういう場合もあるっていうことですね。	そうですね。「何時に来るの？」とか、そういう。
3-1	ST3	そういうことですね。ポイントはできてるけども、言われたことを覚えられてないから、ずっと不安。	知らない場合もありますし、あと、そういうのを心配するぐらいの認知は保たれているけど、記憶はちょっとグレーだから、説明されたことを細かく覚えてないとかもあります。
3-1	ST3	ご近所で、もともと知ってる人同士で。それは言葉の面ですね。それとも動きも含めて。	そうですね。やっぱり自分がやってあげなきゃっていうのはもう、あんまりないとは思うんですけど。結構、家族さんともコンタクト取れてるので。できるのかしらっていうのは、退院が差し迫ってくると、急に不安になるっていう方もいらっしゃるかなとは思います。もうほんとに単純な「転ばないかしら」とか「ご近所さんに会って、変だと思われないかしら」とか、「思うように、言いたいようにしゃべれないし」みたいな感じのこととかもあります。
3-1	ST3	変な感じに思われちゃうとか。それは恥ずかしいみたいな思いがあるんですかね。	両方あります。言葉でおっしゃる方も、なんか「しゃべり方、変って思われないかな」っていう人もいますし、「杖ついて歩いてるの、見られたくない」っていう方もたまにはいらっしゃいます。多分、大体の方は、思ってても療法士には言わないのかなとは思うんですけど。
3-1	ST3	分かりました。	じゃないかなと思うんですけど。恥ずかしいというか。
3-1	ST3	病院の中、病棟で。	結構、認知の落ちてる方だったら、1人にされるのが不安とか、そういう、なんかあるかもしれない。
3-1	ST3	確かに。1人じゃなくて、そういう人が2人だったら〓いい〓と思うんですけど、それ一応、解決するんですかね。もう、その人が。	病院の中で、自分の部屋に置いてかないでみたいな感じとか。あとは離床したまま、多分、ラウンジとかで過ごしてもらうことってあると思うんですけど、「一人ぼっちで置いていかれるのは不安だから嫌だ。呼んでも来てくれない」みたいな、そういう方もいらっしゃるかなとは思います。
3-1	ST3	めっちゃ不安みたいな、みんな不安みたいな。	仲良くなって解決することもたまにあるかなとは思います。
3-1	ST3	じゃあ1人よりは、イチかバチかでも何人か置いておくと、話してるかもしれない。	一人ぼっちになる。気が合ったら、なんかうまく交流してやってる人もたまにはいらっしゃるなと思います。
3-1	MD2	分かりました。次の質問に移ります。患者さんが入院期間の後期でよく感じる不安はどのようなものだと思いますか。入院期間の後半とは、具体的な退院の日程が決まる時期、退院まで残り数週間の時期です。入院の後半、退院が決まりそうな段階で、よく経験する不安事項とは何でしょうか。	これも、どこに退院するかによって変わってくると思いますけれども、ご自宅に退院される方の場合には、その退院後、自宅の環境で本当に上手に生活ができるのかっていうところに不安を感じたりですとか、退院後、何かしらのサービスを使う方の場合には、そのサービスの方と上手にやっていけるのかなといった不安等はあると思います。あとは、これも人によりますけど、もともと家庭内で何かしらの役割を持っていた人ですとか仕事をされてた方についても、やっぱり最後まで、その役割を果たせるのかっていうところの不安は拭い切れないところだと思います。例えば施設等に退院される方については、具体的にどういう施設なのかとかいったところや、どういったサービスが受けられるのかといったところに不安は感じるところかなと思います。
3-1	MD2	機能面、能力面で、この段階で不安になることって、どうでしょうか。	あると思います。退院して、それでリハビリテーションも終わりになるんじゃないかといった不安、一生ずっとこのままの機能とか能力なんじゃないかといった不安っていうのはあると思います。
3-1	MD2	入院生活については、この段階での不安はあると思いますか。	入院生活についての不安というのは、あんまりないと思います。
3-1	OT4	ちょっと進んで、後期、先にちょっと聞いていいですか。じゃあ同じように、もう退院が決まりました、あともうちょっとです、具体的にどこに帰ります、いつ帰りますっていうのが決まって、残り数週間みたいなリハビリテーションの時に、よく聞く不安要因っていうのは何かありますか。	よく聞くのは、本当に家に帰ってやっていけるかな、自分で動作とかやっていけるかなっていう不安が一番多いのはやっぱり多いです。
3-1	OT4	それは自宅帰った先、今の状態っていうよりも。	帰ってからの話です。帰ってから、やっていけるか。
3-1	OT4	それは動きの面ですか。それとも、最初に出てきた仕事とか趣味とかのレベル。参加レベルなのか、活動レベルなのか。	その辺は全部、いろんなパターンがありまして、その活動レベルの場合もありますし、参加レベルの方の場合もあります。退院後のそういったところが、いろいろ含めてやっていけるか。
3-1	OT4	その人、その人での生活の背景が違うので、仕事の人は仕事、仕事ない人であれば家の生活とか趣味活動とか。それが、その活動っていうのは新規の活動になる。それとも病前やってたとか。	活動っていうのは、ICFで言う活動ってこと。
3-1	OT4	病前のことができるかな。	もともとやってたようなこととかが、やれるかどうかっていう不安が多いと思う。
3-1	OT4	あともう一点としては、新しい体での歩行とか、新しい体での生活ってなると、病前やってたものとはちょっとニュアンスが変わると思うんです。それの練習はたくさんここでしていて、それでも家に帰ったところでも、やっぱちょっと不安かなっていう。	そうですね。先ほどのやっていけるかなっていう不安の中に、そういう意味合いがやっぱり入ってることも多いと思います。
3-1	OT4	他は何かありますか。後期。一応、もう帰るよっていった時に、もう不安、これも不安みたいな。でも、聞くのはそれぐらい？	そうですね。ぱっと思い付くのは。ないわけではないと思うんですけど。
3-1	OT4	了解です。今、前期、中期、後期、全部聞きましたけども、そういえばこんなのもあったなみたいなのは、なんかありますか。	中期で退院後のイメージとかがちゃんとできてる人だと、ちょっと考えてみたんだけど、ここって、こういう時ってどうしたらいいのかなみたいな、家で。ていうような質問を。そういうのを不安に思って、大丈夫かな、これみたいな不安に思って。
3-1	OT4	了解です。分かりました。	あとは例えば、ある程度、もうまひとかそういう障害が後期とかになると、もう残存して退院を迎えなきゃいけないこととか分かってくるというか。でも完全に望みを捨ててるわけじゃないので、皆さん。だから良くなるかな、この手みたいな。そういう不安ですかね。
3-1	OT4	ずっと通しで機能面。	でも最初の頃は、本当に良くなる、良くなるでしょみたいな、その悪くなったものは良くなるんじゃないかっていうような、病気は良くなるんだろうみたいな、例えばことの中での、ていう頭で、でも本当に良くなるかなっていう不安もあるみたいな感じだと思うんですけど、多分、後期のほうは、もう分かってきちゃってるので、自分でも。ある程度、先生からも多分、元どおりっていうのは厳しくて、重度の方だったら、今が大体プラトーになってきてるんじゃないかっていう話も知りつつ、でも、まだ望み捨て切れないから、もうちょっと動くようになりますかねみたいな、そういう不安。
3-1	OT4	前期だと治る前提で考えて。	予後をちゃんと知らないので、でも、とはいえ良くなるかなっていう不安と。
3-1	OT4	だから後期になるにつれて、あれ？ 思ったより良くなってきてない、あれ？ 今後どうするんだろうみたいなので、手、良くなんのかなって。逆に、そこに来てどんどん機能面に対しての不安が大きく、え？ 俺、このまんま？みたいな。面白い。	障害を受容してるっぽい人でも、もう変わらないって完全に多分思ってる人はあんまりいないイメージというか、もうちょっと時間がたてば、もうちょっと動くといいけどねみたいな。落ち込んではないけど、もうちょっと良くなっていくという希望も持っているというか。
3-1	OT4	分かりました。了解です。じゃあ機能面とか、もしそれで後期の時に、このまんまとか言われた時に、作業療法士としての介入方法っていうと。	それは非常に難しい。何て言おうかっていう。継続していくことで全く変わらないわけではないけど、継続しないというのは変わらない、自主トレとかですね。例えばちょっと今、片まひの人をイメージしちゃってますけど。
3-1	OT4	いいです。	不使用というのは変わらないどころか、機能の低下とか二次的な障害につながっていっちゃうと思うんで、継続していくことが大事というような話をしますかね。絶対良くなるということではないですけど、継続していくことで少しずつ良くなっていく可能性は、もちろん長期的な目線で見ればあると思うけど、継続しない、使わないことは逆に低下してしまうので、とにかく手をしっかり使っていきましょうねみたいな。なので、良くなりますよとはもちろん言わないですし、ただ、良くなりますよとも言わないですし、もう変わらないですよとももちろん言わないので、少しずつ長期的に見れば変わっていくかもしれないですねっていうような。
3-1	Ns1	なるほど、そういうことですね。分かりました。最後、ちょっとまた時期が進んできて、もう退院が見えてきましたっていう時に、実際、いついつにどこへ行くとか決まってる時期に出てくる不安感っていうのは何かありますか。	やっぱり退院して、例えば自宅に退院するってなったという人とかで、「自宅に帰って、ちゃんとやっていけるのか」っていうのの不安っていうのは、その時期は多いです。「帰っても、実際、帰ってみないと、何ができないのか分からないからな」っていうような人がやっぱ多いです。
3-1	Ns1	やっていけるのかっていうのは、例えば家の中のことか、ちょっと外のことか、あとはお仕事とか趣味とか、いろんな階層というかがありますけど。	ここの人だと、結構、高齢者の人が多いんで、働くっていうのはあんまりないんで、自宅の要するに生活のことですかね。家事とかは、大体、ご家族さんが手伝ってくれたりっていうのがあったりするんでいいですけど、実際に家のトイレ使えるかとか、お風呂を使えるかとか、そういったところの不安ですかね、残ってくるのが。やっぱ患者さんも、改修工事とか行った後では家には入ってないので、実際にどんな感じになってるのかっていうのが分かんないので。一緒に見るような人、見たりはするんですけど、結構、まれなんで、それは。ほとんどの人が知らないまんまで家へ帰るっていうのがあるので。
3-1	Ns1	終わった後の状態は、患者さん、知らないで帰るの？	ほぼ知らないです。多分、話はすると思いますけど、なんかどこどこに手すり付けたとか。でも、実際に多分、見てないので、どんなのかはほとんど想像できないんじゃないかなと思います。
3-1	Ns1	それは「帰ってからじゃないと、分からない」って言われますよね。	そうですね。実際、手すり付いてるって言われても、「ああ、そうなんだ」ぐらいにしか、多分、分かんないんです、どうしても。
3-1	Ns1	分かんないですよね。しかも、携帯も持ってない人も多いってこと、さっきおっしゃってましたもんね。	携帯を持ってる人だと、写真とかを撮ってもらって、こんな感じになってるっていうのを送ってもらえるとは思うんですけど、持ってない人だと、ほんとにもう口だけの説明になっちゃうので、それだとなかなか難しいかなと思いますので。
3-1	Ns1	そうなんですね。他、自宅に帰ってからの不安感とはまた別で、何かこの時期に出てくる特異なものってありますかね。	この時期になってくると、また「まひとかがちゃんと、これ治ってるんだよな」っていうのは、不安が残る人は多いです。今だと病院にいるから、すぐに先生に診てもらえて、「まひ、ちょっと強くなってきたんで、別のお薬、試しましょうか」とかってできるんですけど、なかなか家に帰っちゃったら、もう、すぐには診れないので。
3-1	Ns1	それは医師ですかね。なんかどっちかっていうと看護師さんのほうがビタッといてくれるので、そこが不安なのかなとも。	結構、看護師のほうだと、それは多いかもしれないです。「ここだと、看護師さん、すぐナースコールを押したら来てくれて、対応もしてくれるけど、なかなか家じゃ、そんなふうには呼べんしな」っていう人はいます、やっぱり。
3-1	Ns1	そうですよね。それは、看護師さんが来ないことによって、何が不安なんですかね。何かあって呼びたいわけですよね。	そうですね。基本的に、その時期で呼ばれるってなると、ちょっと痛みが強かったりして痛み止め欲しいっていうのとか、そういうのが多いですかね。あとは眠れないとかっていうので来たりはしますけど。
3-1	Ns1	眠れないっていうのは、この時期はずっとあるんですね。先ほど。	そうですね。結構、睡眠はどの時期でもあるかなって感じです。
3-1	ST4	なるほど、分かりました。で、またグッと時期が進んで、もう、あとは帰るだけだみたいな、あと数週間で回復期リハビリテーション病棟は終わりだってなった時によく出てくるような不安感とかっていうようなの、何かありますか。	ワレンベルグとか重たい嚥下の人とかであれば、最初は全く食べれない状態から、ちょっとずつペースト食とかは食べれるようになってきて。退院になったら、家に帰って食べれるぐらいのものじゃないと、結構、大変になっちゃうので、何が食べれるのかっていう、家に帰って何を気を付けなきゃいけないのかっていう不安とか。それこそ退院して、どうやって外来とか通うかなと、どうやって通えばいいのかっていう不安とか、そういうのもありですか。そんなのとか。
3-1	ST4	じゃなくて。	でも、そんな、どうやって。車とかは、やっぱ乗れなくなっちゃう人が多いので、誰に連れてきてもらおうかとか、そんな感じのですかね、不安。
3-1	ST4	なるほど、面白いですね。他に最終の仕上げの段階で、よく言ってくる不安感っていうの、何かありますか。	不安感。模擬的な授業とかしたけど、やっぱりほんとに実際にできるかなっていう不安はあるので、高次脳機能障害、失語。
3-1	ST4	どこまでいっても、やっぱり。	そうですね。あるのは、やっぱりあるのと。元の生活のリズムにまた戻れるかなっていう不安とか、あとは趣味が多い人とかであれば、また趣味活動ができるかなっていう不安とか。
3-1	ST4	了解です。分かりました。でも、なんかあれ、やっぱり言語聴覚士さんだけあって、嚥下、高次脳機能障害とか失語に関する不安感というかが、なかなか他の職種だと出てないので。嚥下はやっぱり言語聴覚士さんに来るんですね、食べれるかとか。私も作業療法士ですけど、あまり聞いたことがなくて。	ワレンベルグな人だと、やっぱ最初、こんなふうに食べれないので、体幹を傾けたり首を回したりとかして食べたりするんですけど、「こんな右左、向いて食べる人なんて、家、帰って、いないでしょう」みたいな、そんなのとか。結構、やっぱ最初のころは、本人も何やってるのか分かんないので、「こんなんで食べれるようになるの？」とか。
3-1	Care worker1	ありがとうございます。またちょっと時期が進んで、最後、後期、もう退院が決まってまとめの時期ですよみたいな時に出てくるような不安感っていうのは何か。	本当に帰って生活ができるんだろうかっていうのと、今まで普通に生活してたのに普通じゃない状況になって、ご飯食べたり寝たり起きたりトイレ行ったりっていう生活ができるのかなっていう不安があるみたいです。
3-1	Care worker1	それは病棟でやってたとしても、おっしゃる方は多いですか。	そうですね。やっぱり心配。環境が変わるのが、やっぱり皆さん心配されるので、うれしい反面、心配みたいです。
3-1	Care worker1	やっぱりADLというか日常生活に関わる動きについてが、言ってくることが多いですか。	そうですね。転ばないかなとか、あそこの階段上がれるかなとか。
3-1	Care worker1	じゃあ、その帰って生活できるかなとか、階段上れるかなとか。	あと入院期間が長いので、慣れちゃった分、おうちに帰るのがちょっと心配っていうのはあるみたいで。
3-1	ST1	もうちょっと時期が進んで最後ですね。退院間際というか、あと数週間ですよみたいなのが分かり始めた時っていう時に出てくる、よく不安感って何でしょう。	不安は、家族に迷惑掛けちゃうんじゃないか不安っていう方が多いかな。多くはないか。それはちょっと、ある程度しっかりした方で自分ができないことも分かっててっていう方ですけど、できるだけ迷惑掛けたくないけど迷惑掛けちゃうかもしれないから不安だわっていう方。
3-1	ST1	ありますよね。病識。	ある方は。どっちかっていうと家族が不安がることが多いです。
3-1	ST1	それは嚥下とか高次脳機能障害とか。	そうです。コロナで全然、一時退院とか外出も家族とできなくなっちゃってるんで、本当に退院までに、一回、あの人を見ただけだから、本当にうち帰って大丈夫か分かんないから不安っていうことを言われることあります。家族から。
3-1	ST1	それは食形態的にってことですか。家で同じ食形態、私がつくれるかしらみたいな。	食事に関しても、実際やってみないと分かんないわっていうのですし、でも高次脳機能障害、言語のほうが多いです。失語症とか、まず高次脳機能障害っていうものが分からないから、実際、家に帰って、この人がどういう動きをして、何を自分が〓しなきゃ〓いけないかが分からないから不安って。ちょっと患者さんとの不安とはずれちゃうかもしれませんけど。
3-1	ST1	確かに動きでどうかなっていうのは目で見て分かるんで、ある程度、家族は予想できたとしても、高次脳機能障害とかってそうですよね。	実際、ちょっと私、急性期にもいたので退院された後に、こんなふうになると思わなかったって、困りごとを外来の時に、奥さん、ぶわーって話してくるとか。
3-1	ST1	それは高次脳機能障害、注意障害とか、そういったイメージで。	あと、活動性低下とかで自分のこと何もやらなくなっちゃったとか、何言ってもはいはいで、何も言ってくれないとか、そういうことで病前、病後の症状があまりにも違うので。ていう家族からの不安と、実際、退院した後を聞いてみると、やっぱりその不安は当たってるっていう感じ。
3-1	ST1	得体が知れないですもんね。それで動けてて。	だから高次脳機能障害と言語のほうが、多分、訳分からなくて混乱はされるから、ちょっとそれに対しては、やっぱ家族指導を本当はしっかり数回に分けてやってるっていうのと、ご本人の状況をちょっと見ても、本当はもらうことが必要。それをやろうとはしてて。それ、コロナの関係で許す限りですけど。
3-1	ST1	それが対象方というかっていうことですかね。訳分かんないなっていう、高次脳機能障害ってよく分かんないって、それに対して家族指導。家族指導って、今は結構緩和されてきてるんですか。	ちょっと緩和されてますけど、そんな頻回にできる感じでもないです。
3-1	ST1	いいです。	結局、コロナで会いに来れないじゃないですか。だから、その全部、入院を通して、病院で、どう過ごしてるか分かんないから不安っていうのは。
3-1	ST1	家族側が。	一体、どんな。家族側が不安っていうのはちょくちょく。
3-1	PT3	後期に移りますけど、もう退院が目の前っていったときに、ちょっと落ち込んじゃうというか、その要因となり得る不安要因っていうのはなんかありますか。	やっぱ一番は、退院した後に自宅で生活ができるのか、あとは、復職する人であれば仕事ができるのかっていう退院後の話に、不安を抱えてる人が一番多いようには感じています。もちろん機能面、こんな治ってない、やっぱ入院前の元の状態に戻ってないのに退院するのかみたいな、その機能面のことを言う人もいますけど、一番は退院することの喜び半分、不安半分だったら、不安のほうが大きいみたいなのは、よく聞きます。
3-1	PT3	退院後の生活でよく言う、退院後の生活って、もうざっくりしてるじゃないですか。それの中でもこれみたいなのって、言われたりするんですか。	これはないですけど、その言う人としては、やっぱ整形とかで元の状態、ほぼ病前の生活に近い人とかを言う人もいますけど、訴えはどちらかというと、その生活スタイルとかはちょっと変わった人とかが結構、歩けるようになったけど、本当に家でも大丈夫なのかなみたいな。何にっていうと、具体的には、もうさまざまっていう感じです。
3-1	PT3	人それぞれ。ただ、そこでも漠然とした不安っていうよりも、じゃあ人それぞれで具体的な何かは一応感じてるっていう、ここだっていうのが分かってるみたいな。	ていうよりも、本当、生活、家で過ごせるかなっていう気はします。
3-1	PT3	よく、例えば具体的に、ここのこうだから不安とかっていう、もうご自分の中で不安の箇所を理解されてるのか、それとも何が自宅で不安なんですか、いや、何となくっていう漠然としてるのか、どっちが多い印象が。	漠然のほうが大きいかな。ここも私たちの課題だとは思うんですけど、やっぱ退院後の生活がしっかりイメージし切れてないようなこともあって。そうすると、漠然と生活に不安を感じますし、あとは多分、それで家族に迷惑掛けないかなみたいな。
3-1	PT3	あと、仕事に関しても、仕事のここがっていうよりも、生活と同じで結構ぼやーんとしてる。	仕事に復帰する人に関しては、結構、やっぱ通勤とかの不安ですかね。あと、仕事の人に迷惑掛けないかなみたいな、そこも結構はっきりしてるというかな。仕事まで復帰する方に関しては、結構、退院後の生活、多分、イメージされてるのもあって、はっきりしているって感じ。
3-1	PT3	先ほどから他人への迷惑みたいなのがちょっと出てきてると思うんですけど、そういったのもよく話として出てくるもんなんですか。自分の生活がっていうよりは、迷惑掛かっちゃうからなっていう。	それは結構聞くなと思います。それは自立してる人であっても、介助が残ってる人はもちろん多いですけど、自立してる人でもあっても、結構、そういった不安は口にされる方が多いなって思います。とくに修正自立の人とか。
3-1	PT3	なんか不安なんですかね。迷惑掛けちゃう。別に先生たちから見てても迷惑掛かりそうな感じなんですか。どうなんですかね。	いや、もう修正自立だから自分が頑張れば、1人で自分のことはできるよっていう状態では。
3-1	Ns2	いやいや。じゃあ先にメモある後期にいって。後期が、退院が大体、決まって、転帰先とかも決まってる時期になるんですけど、その時期ならではの不安な要因とかって何かありますか。	後期は、なんか前あったのは、介護認定とかで。結構、リハビリテーション科の患者さんって、介護認定の人とかいたら、ちょっと張り切って、頑張った姿を見せたいみたいな感じで。
3-1	Ns2	はい。思ったより低かったみたいな。	そうそう。思ったより低かったっていうのが、結構。しかも介護認定、時間かかるじゃないですか。で、退院とかも、「自宅、帰って、車いす借りて」って予想してたのに、実際、思ったより低くて、車いす借りれないみたいな、そこの。
3-1	Ns2	すごいですね。	本人も、借りれないから、ちょっと杖で帰るしかないとなって、もう無理やり杖歩行フリーまでギリギリで持っていってみたいな。実際、その人、最終的にオール判定で帰っていったんですけど。
3-1	Ns2	それがきっかけでですか。そういうわけじゃ。	多分、それもあるんじゃないかって、私は考えてます。もともと車いす借りる予定だったけど、いきなり借りれなくなって不安みたいな。だから、そういう不安。介護認定での不安。
3-1	Ns2	その状態で、ちゃんと帰れるのかなみたいのがあったんですかね。	そうですね。とか、退院日、決まって、目標のゴールまで思ったより到達してないって分かったら、本人さんとか、結構、「ほんとにこれで帰れるのかな。大丈夫かな」みたいな、もうちょっと入院したいみたいなのが最後のほうには聞かれる不安もあります。
3-1	Ns2	「このぐらいになって帰りましょうね」って言ってたのに。	そこまで。ちょっとふらつきがある移乗の状態で帰ったとか。それで、でも退院、決まってるから。本人もやっぱり帰りたい気持ちはあるから、動作的にはちょっと不安は残るけど、帰りたいから帰るっていう方とかもいたなって思います。
3-1	Ns2	それも「転帰先、帰った先で、できるのかな」みたいな。	そうですね。あとは、自宅改修とかって、結構、時間かかったりして。それも、なんか不安ではないんですけど、自宅改修の進み方で、自分がいつ帰れるんだろうっていう、まだ入院しなきゃいけないのかみたいなのは聞きます。不安じゃないか。
3-1	Ns2	それは、改修の時間が定まってないことに対して、いつなんだろうみたいな感じなんですか。	結構、ソーシャルワーカーさんとかの記録とかで、改修がまだ未定、どっちの家に帰るかもまだ未定。「実家に帰るか、奥さんの親の家に帰るか」みたいなのがあって、そこら辺が。自宅改修っていうか、もう転帰先ですもんね。
3-1	Ns2	どんどん、じゃあ、お願いします。	あと、「ここにいれば、いつでも聞けるから」みたいな。自己注射指導とか。例えば導尿とかも、「1回やれたら、もう、できるでしょう」みたいな感じで、「看護師さん、あと、やってよ。今日、疲れちゃった、リハビリテーションで」とかの人とかが、実際、じゃあ退院になったら、近くなったら、ほんとにできるのかなみたいな。ちょっと中だるみっていうか。導尿とかだって、1日5回ぐらいするじゃないですか。だから、また本人、ずっとやるのが大変だから、看護師任せの時とかもあったんですけど、実際、ギリギリになって、できるかなみたいな。で、病院にいたら、「ちゃんとできた？」とか私たち聞くわけじゃないですか、インスリンとかも導尿とかも。でも、実際、おうちに帰っちゃったら、もう頼れる人がいないし、できたかって聞く人もいないので、ちょっと私たち側の不安っていうのもあるんですけど。でも、本人さんも。
3-1	Ns2	「この人、ちゃんとできるのかな」みたいな。	できるのかなって不安もあるんですけど。多分、実際、家に帰る時とかは、本人さん、不安になるかなと思います。
3-1	Ns2	それは面白いですね。大体は、じゃあ自己導尿とインスリンの自己注射みたいな。	そうですね。やっぱり病院にいると、「看護師さん、いるし」みたいな感じになってちゃってて。
3-1	Ns2	ですよね。服薬とかのあれと。	服薬もあります。結構、退院がいきなり決まったりすると、それまでの私たちも、無理やり「頑張って自己管理に上げなきゃ」みたいなことを思っちゃって。1日セット、日勤セットって、分かります？
3-1	Ns2	はい。	だんだん上げていくんですけど、やっぱりギリギリになっちゃうと、短い間隔になっちゃうので、その練習が。で、内服できるかなみたいな。結局、ちょっと難しくて、ギリギリになって、訪問の看護の人とかに服薬カレンダーのセットを頼んでしまうみたいな。別に悪いことではないんですけど、その自己管理は。
3-1	PT2	最後、後期ですね。退院が決まりました、転帰先も決まってきそうだっていう時に、よく出てくる不安感とかっていうのは何かありますか。	転帰先が決まる頃は、理学療法士としては、まず転ばないかって、よく言われるのは。もうすごく狭い範囲なんですけど、転ばないかなっていうのは。
3-1	PT2	転倒恐怖感。	転倒恐怖感です。言われます。あとは、本当にちゃんと生活できるのかっていう大きな漠然としたところです。生活できるのかの中には、自宅の方であれば、自分の役割とか仕事なり家事なりっていうのが入ってくるのかなと思いますし、施設に行くような方で結構希望が多い、そういうことがしゃべれる方であると、リハビリテーションをちゃんと継続してくれるのかみたいな。施設のスタッフは、ここと同じように対応してくれるのかみたいなのは、よく言われる印象です。
3-1	PT2	生活できるのかっていうのは、自宅なら役割とかっていうのと、動作も入ってる。	動作も入ってます。まず、本当に寝て起きて座って歯磨きしてとか、ご飯食べてとか、一日新聞取ってとか、そういういわゆる日課といわれるようなものができるのか。病院だと全部やってくれたりするようなって、家で1人で、誰かとできるかなっていうところですね。
3-1	PT2	基本的なADLは、取りあえず施設に行くにしても自宅にしても、それプラスアルファで役割と。またできるのかなみたいな。	家帰って、特に女性の方とかだと料理はしたほうがいいのかとか、旦那さんが今、1人で頑張ってるからって、よく言ったりしますし。男性だったら、お母さんがやってくれるわと言いつつ、何か役割あったんですかって言うと、意外と何かをやってたとかっていうのがあったりするので、そういうのがやれるのかどうか、その役割分担ですね。家族の中での話し合いも含めてですけど、そういうのが大丈夫かな、回るかなっていうのは言われたりします。
3-1	OT3	認知症の方、そんな感じですかね。分かりました。最後が、入院の後半です。具体的な退院の日程が決まる時期、退院まで残り数週間、1～2週とか、もう最後、仕上げに入ってくる段階で、患者さんたちがよく言う不安とかっていうのは何か教えてください。	退院後に日常生活に本当に戻れるのかっていうところとか、家族に迷惑掛けるんじゃないかとか、残り日数がこんだけしかないけど間に合うのかっていうのがやっぱ多いですかね。あとは、運転が今後できるかとか。
3-1	OT3	ていうのが、ここで出てくるかな。結構、具体的な感じに出てきますか。家に帰れるかっていう、結構、漠然とした感じなのか、家のここで、こうできるかなとか。	結構、漠然です。具体的にあれば、もう解決してるから、私たちも。もうここ出てしまって先生たちとのリハビリテーションもなくなって大丈夫かなみたいな漠然とした不安がやっぱある人はあるんですかね。
3-1	OT3	それは実際に先生たちから見ると、妥当な不安感なんですか。大丈夫だよみたいな。	妥当な人は、逆に不安に抱いてないかもしれないです。認知、注意悪い人たちって、そんなに退院に対する不安言わなくって、退院やっとできるっていう方が多いから。
3-1	OT3	現実検討ができてない人は、やった、退院だみたいな。	そんなに不安を抱いてない気がして。確かにまひもあって、今までとは違う体になっていて、しっかりと認知も保たれててっていう人たちは、当然、不安は抱くでしょうけど、やっぱり抱いてて。具体的には、もちろん出る人もいますけど、階段大丈夫かなとか、買い物行けるかなとか。ただ、ここから出ちゃったらリハビリビリテーションの量が減っちゃうよねみたいな漠然とした不安の人がいますし。
3-1	OT3	今後のリハビリテーションに対する不安っていうのと、今後の自宅の生活に対する不安っていうのと。	生活に対する不安。社会復帰できるかの不安。
3-1	OT3	残り日数これぐらいかっていって、間に合うかっていうのは、本人が何か目標があった上での、この不安感っていう感じですか。	そうですね。きっと、そう。当然、つえ使わず歩きたいとかって、やっぱ思うんですけど、現実的にちょっとそれは難しいっていう場面もあったりとか。
3-1	OT3	でも、ここの時期に入ってくると、間に合う、間に合わないとかっていうのは、先生たちからすると間に合う前提で組むわけじゃないですか。	私たちが多分見てるゴールは、このレベルはここが落としどころかなっていう、多分、その期間と、いろいろそこも加味して決めちゃってて。本人に対しては元どおりになりたいっていう人が多いから、そう思うと、ちょっとそこは乖離（かいり）があるのかなって思いますけどね。私たちとしては、いったん入院はここで終わって、外来リハビリテーションとかで続けて、あとは、もうさらに質を上げていってもらったり自宅生活はこれで今、成り立ちますよっていうところで、多分、ゴール決めちゃってるので。
3-1	OT3	あとは、日数に対してだと療法士との目標設定がちょっと違ってる場合に生じる。	時と場合によりますけど、整形の人とかは、それがあるかもしれないです。
3-1	OT3	運転に関しても、これも後期に行く前に結構、情報共有とかはされてるのかなと思うんですけど、それでもやっぱり大丈夫かなっていう。	結局、高次脳機能障害評価してシミュレーター乗って、現状、まだ難しいですってなって、外来フォローしますって退院される人もやっぱり多いですし、もう無理ですって。無理ですとは言わないですけど、こんだけの注意障害あっちゃ、ちょっと進められないよねっていうレベルもやっぱあって。でも本人は乗りたい。家族も止めたい。私たちも止めたいとかの場合もありますし。
3-1	OT3	できるよって、評価上、できる可能性が高いですよみたいな、までしか言えないと思うんですけど、そういう人が言ってくるような感じなんですか。そもそもできない、ちょっと厳しいですよっていう人も同じように言ってくるんですかね、これって。	どっちかっていったら、できる人かな。
3-1	OT3	これも、自分の現状をよく理解してる人だからこそ出てくる不安感。〓ぼけっと〓してると、別にそんな不安すらも。	結局、私たちの評価は乗っていいですよっていうレベルだったとしても、これでなんか事故起こしちゃ嫌だから、やっぱ返納するよって、自分で返納する人もいるっていう感じです。
3-1	OT2	じゃあ次、最後の後期、もう入院終わり、後期になって退院日も決まりました、転帰先も自宅ないし施設に決まりましたっていう締めの期間に入ってきたっていう時に患者さんからよく聞かれる不安っていうのは、どんなものがありますか。	後期は、不安になるか分からないですけど、通院の方法どうするんだとか、受ける介護サービス、福祉サービスをどうするんだとかですかね。でも患者本人がそう言ってるというよりか、僕らが気にしてるから、それを聞くってだけの可能性もちょっとありますけど、患者さん本人がいうことはないかも。さっき、現役世代の方でよく分かってる方は、あんまりもうその頃は、やっぱりもう大体分かってるの、自分のことを。いつまで休業して、いつ頃、復帰するかみたいな話はしてますし。
3-1	OT2	不安っていうよりは、何ていうんでしょうね。	退院まで、何なら入院生活楽しむかぐらいの感覚でいる人が多いように思いますけど。よく分かってない方で、例えば車の運転の希望がある時に、高次脳機能障害があると、やっぱり駄目ですって言われるんです。大抵、その人は注意機能低下してたりするので、評価結果上、お勧めできませんっていうことになるので、じゃあどうなったら車に乗れるんだっていうことを気にされたりだとか、訴えはありますかね。
3-1	OT2	それは年齢問わず、もともと車を運転してた人たちがっていうことですか。	どちらかっていうと、やっぱ仕事で車を必要とする人のイメージで、今。
3-1	OT2	若干、若いほうで。	そうですね。現役世代のイメージですかね。
3-1	OT2	車の運転、あと仕事と。高齢の方たちってなるとどうですか。	てなると、やっぱり家族のサポートありきで家に帰れる人は、割とぎりぎりの状態で家に帰るので、こんな状態で帰ったらどんどん悪くなるんじゃないかみたいな訴えは聞いたりしますかね。後期といえど、サポートありきの方とかは本当にベッドからリビングというか、食堂の椅子まで歩くのが伝い歩きでやっとみたいな人とかだと、大丈夫か、こんなんでみたいな訴えはあるように思います。
3-1	OT2	自宅環境で動けるの？みたいな。意外と具体的にちゃんと考えられてるなっていう。そういう人ばっかりじゃないと思いますけど。	もちろんそういう人ばっかりじゃない。分かってない人は分かってないですけど、そういうのでも不安の訴えもなくてって感じです。
3-1	MD1	ありがとうございます。では、患者さんが入院期間の後期でよく感じる不安はどのようなものだと思いますか。入院期間の後半とは、具体的な退院の日程が決まる時期です。退院まで残り数週間の時期です。お願いします。	退院してから自宅で本当に生活していけるのか、不安に思う方が多いと思います。
3-1	MD1	体のこととかはどうですか。	体のことを心配してる人はあまりいなかったような印象です。
3-1	MD1	家庭生活や仕事についてはどうですか。	家庭生活については、不安に思うというより自分の能力以上にやれると思って、あまり不安に感じていないっていうところか、そもそもあまり家庭生活に参加しようと思っていないっていうパターンが多かったと思います。仕事については、退院してすぐに復職される方が多くはなかったので、いつ復職できるのかっていう不安がある人はいました。
3-1	ST2	いよいよ帰るんだみたいな時。	意外と不安がない人、多いなって。
3-1	ST2	帰る時に。	はい。不安がないというか、結構、大丈夫だろうっていうような認識の方は多い気がしていて。
3-1	ST2	それは言語とかに関して。	私は、高次脳機能障害の方が多い気がしてるんですが。やっぱ高次脳機能障害の方って、低下してるところがあるから、すごく練習もして、「気を付けてね。気を付けてね」って言ってくんですけど。でも、やっぱりどこかで患者さんは「もともとやってたことだし、大丈夫でしょう」って。
3-1	ST2	よく聞きますね、それ。	で、実際もう、ここで練習してるものは、もともとやってたことじゃないので、「これ、やったことないし、できないでしょう」みたいな感じに思われる方が多い印象です。そうなんです。なんで、失語の方とかも。やっぱ不安がある人は、こっちも提案しやすいし、練習もいっぱいしてくれる方が多いと思うんですけど、不安があんまりない方は、提案にも「いや、それは大丈夫だよ」って言う方が多いような気がしていて。
3-1	ST2	もう、そこまでに、不安だなっていうところに関しては手立てを打ってるっていう。もしくは、最後の最後まで不安だなって言わない人に関しては、それ手立てすら向こうに言っても通じてないにしても。	多分、さっき中期で言った、「今現状、自分がどう置かれているか」っていうのが分からないのが不安の方は、やっぱり自分を客観的に見ることは結構、難しかったりするので、じゃあ家へ帰ったら大丈夫かなっていう心配まではたどり着かない方が多いような気がしたりして。最後の最後まで、すごい不安だなっていう方、いるにはいるんですけど。
3-1	ST2	大変ですね。なるほど、分かりました。いや、言語聴覚士さんならではの難しさがありそうな気がして。で、今、前期、中期、後期、全部、聞きましたけど、「そういえば、こんなのって、よく聞くな」みたいなものって、まだ言い足りてないのって。足りてますか。	でも、最初から不安が強めの女性とかだったら、「いや、なんか失敗しちゃわないかな」とか「いや、料理できるかな。久しぶりだし」とか「家事がね」みたいな言い方、「家事しないとだよね」みたいなふうに言ってこられる方はいますが、遂行とかを心配、やっぱ。なかなか私も、どこまで患者さんに説明していいんだろうって、高次脳機能障害に関して悩むことが多くて。「注意機能とはこういうもので、こういう検査をしてるんです。こういうところが低いんです」って言っていいかが分かんなくて、一応、説明する時は医師に確認するんですけど。そういうふうに説明してる患者さんだと、なんか「こういう機能が、こういうところで失敗するかもね」っていうような想像がつくかもしれないんですけど、やっぱりそこを言っていいのか。しっかり説明してない患者さんとかだと、やっぱりフワッとしか想像もしづらいのかなと思って。「何の機能が落ちてるから、何が失敗し…
3-1	ST2	そうなんです。不満だと、いっぱい出てくるんですけど、不安になると。	どこまで説明して、理解していただいて、その上で気を付けたほうがいい方もいるとは思うんですけど、やっぱその説明も理解できない、もしくは納得されない方とかもいるので、難しいなと思いますけど。
3-1	ST2	ずっとこのままなわけないでしょうみたいな。	やっぱ今、私、嚥下（えんげ）の人の不安って何なのか、自分が話して出てこなかったのが、「あれ？」って思って。
3-1	ST2	でも、それはもう食べれないかもっていうふうなICが入ってたんですかね、そうすると。	確かにそういう方もいます。なんかワレンベルグさんとかで、すごくクリアで、嚥下機能が落ちてる方もいると思うんですけど。でも、私が経験したその方はもう、どっちかっていうと食べれないなら死にたいっていう感じのことをおっしゃってる方だったので、それはなんか不安っていうよりも抑うつ。
3-1	ST2	高次脳機能障害について、例えばギリギリ現実検討できるぐらいの能力が残っていて、記憶だけ落ちてるとか、遂行機能だけ落ちてるとか、なんかそういった方でも、やっぱり不安とか、具体的に言ってくることはあまりないと。	だから、結構、身体機能のことをおっしゃる方が多いなっていう印象はあります。
3-1	ST2	だったわけですよね。「一生、食えないんじゃないか」みたいな、やっぱり。	もう、ご自身で何となく気付いていったのかもしれないんですけど。手術もしての方で。
3-1	OT5	いいですね。ありがとうございます。じゃあ最後ですけど、次の後期、退院がもう決まって、方向性も決まってきたってなった時によく出てくる不安っていうのは、何かありますか。	自宅退院って決まってる人は、ほんとに自宅での生活を考える始める時期なので、その時期が。よく具体的に考えていく時期なので、「ほんとにこれで、家、帰ってから大丈夫かな」っていう、家に帰ってからのことを想像しての不安を言う人が多いかなと思います。
3-1	OT5	それはどういった不安なの？ 家に帰ってから、例えばADLなのか、「病気、再発するんじゃないか」っていう不安とかも、金銭面とか、いろんな不安が、種類があると思うんですけど、「家に戻ってから、これが不安」みたいなのって、何か言ってたりしますか。それとも漠然とワーっていう感じなんですかね。	私が経験した中では、ADLの不安が多い方がいて。具体例を出すと、例えば指を切断された患者さんとかで、結構、細かな動作が難しくて。例えば料理とか、女性だと、するってなった時に、回復期にいる時に確認はするんですけど、全てを網羅できるわけじゃないと思うんです、動きに対して。「ほんとに包丁、切れるかな」とか「卵、割れるかな」とか、そういう動作もあったなっていうところが結構、一緒に考えていくと、あって。
3-1	OT5	それが後期ならではという。もう、より具体的に考え始めて、無数にどんどん出てきちゃうような感じですかね。	そうです。靴ひもを結べないとか、意外と見落としがちなのが靴下の脱ぎはきの練習してなかったとか。
3-1	OT5	もう基本的に全部、ADLに寄った悩みというか、大丈夫かなみたいな。それがドワーッと、この時期に出てくる感じですかね。	はい。「通院どうするの？」とか、そういうので。車を運転できないって、免許、自動車運転はいったん停止って言われてるから、その間は公共交通機関を使わないといけないけど、屋外歩行とかでもリハでは精いっぱいで、電車とかって、結構、複雑なので、ほんとに1人で来れるのかなって。
3-1	OT1	メインは、じゃあ分かりました。じゃあ最後ですけど、入院がだんだんと長くなってきて、具体的な、もう退院先が決まった、退院日が決まった、退院日まで、あと残り数週、もしくは数日で、よく聞かれるような不安ごとっていうのはいかがでしょうか。	代表的なのは、やっぱりリハビリテーションの時間がなくなること。毎日リハビリテーション、ある程度、週7だと思うんですけど、そのリハビリの頻度が減ることっていうのに不安を感じてる方が多い印象です。まだ良くなりたいのにリハビリテーションがなくなっちゃうという不安はよく疾患問わず聞きますし、もう些細なことです。なんかあったら、退院後の生活を考えて、発症前と同じように過ごせるかなっていう、退院後の生活に関する、漠然としてますけど、そういうところへの不安を感じてる方も多いです。よく退院近いですねとかって話をすると、楽しみだけど不安っていう感じでおっしゃる方、結構多い印象なので、退院後の生活に対する漠然とした不安みたいな感じを聞くことは多いかな。その2点をよく聞くかなという印象です。
3-1	OT1	例えば仕事してる人だと、そもそもそういう時間もなくなっちゃうのでできない。高齢の方だと制度上できないだと思うんですけど、そう考えると、どっちから出てもおかしくはないコメントだなと思って聞いてたんですけど。	年齢とか重症度というよりは、やる気というか、やる気がある人は、そういうことを気にされる印象ですし、逆に、受動的な人っていうんですかね。リハビリテーションにすごい受け身な方も、よく発しておられる印象です。年齢とか病状よりも、気持ちの問題っていうか。めっちゃやる気の人か受け身な人に多い印象です。
3-1	OT1	自らやろうっていう人たちは、確かに少なくなるのが不安だし、受動的な人もやっぱり意外と不安なんですね。やられっ放しですけど。	やられっ放しだからこそ、なんかあったらどうにかしてくれる人がいるっていうのは、それがリハビリテーションなのか、病院っていう空間なのか、ちょっと分かんないですけど。一応、さっき言った後者、家に帰ることでの不安と、ちょっと若干かぶってくるのかもしれないですけど、そうなると。
3-1	OT1	この医療機関とのつながりがなくなっちゃう不安がある。	そうですね。だからさっき言った2つ目の不安、退院後の漠然と不安っていうほうに絡んでくるのかもしれないです。そうですね、受け身の人は確かに。
3-1	OT1	じゃあ後者の家に帰ってから不安だみたいな人っていうのは、具体的にこんなことが、家に帰って、こんなことかなっていうのは、よく聞く項目としては何かありますか。	でも、もう生活、ADLレベルとか家事とか、その辺ですかね、多いのは。特にADL、IADLに関する項目が多いかな、どっちかっていうと。
3-1	OT1	本当、家の中での活動。	とか、外出とか買い物とかもそうですけど。
3-1	OT1	じゃあ前期では身体機能のほうでしたけど、中期とか。後期になってくると、その自宅内での生活とかっていうものに徐々にシフトしていってるっていうような感じ。	シフトって、もうそれで言うと、リハビリテーションの頻度とか気にされる方はやっぱり根本的に機能の回復、良くなりたいっていう人も、ずっとそこに強いお気持ちを持ってる方は、そこに継続して不安も持っておられるので、シフトするかというと、また違う感じも。する人もいると思うんですけど。
3-1	OT1	割合が減るみたいなイメージですか。そういうわけでもない。	確かにそうですね。割合減るかもしれないです。どちらかというと、生活が待ってるので、そういうところへの不安というのを口にされる方のほうが多くはなってくるかもしれないです。

## Sheet: Intervention(early)
質問項目	回答者	質問者会話内容（解決策）	回答者会話内容（解決策）
1-2	PT1	ありがとうございます。じゃあ、その2つですけども、日頃、そうやって歩いて帰れるのかなとか、家に帰れるのかとか、足ってどうなのかとかって言われた時に、これ、どう対処してるとかを、次、教えていただきたいんですけども。	僕がよく鉄板で言うワードとしては、まだ始まったばっかりですし、ちょっともう少し経過見ないと何とも言えないですねっていうところを言うのと、ただ、やっぱり最初にくぎを刺すじゃないけども言っておくのは、一般的な話としてっていう大前提をちゃんと伝えた上で、脳卒中ですとか脊髄損傷って言われる脳とか脊髄の疾患は皮膚とかと違って治りが、やっぱりすごく治りづらい部分があるので、何かしら、いわゆる後遺症は残るでしょうねっていうのは、言葉を選んでですけども伝えます。
1-2	PT1	それは歩いて帰れるのかとか、機能面のことを聞かれたとしても同じような対処法という感じですね。	そうですね。まずは目の前のことをやっていきましょうっていう形で、まずはこれをできるようにしましょうかみたいな最初の目標だけ提示して、それを一個ずつクリアしていった先に、今おっしゃられたような歩行っていう部分とかにつながっていきますよっていう話はします。
1-2	PT1	了解です。もう短期目標だけを最初に伝えていくっていう感じですかね。	そうですね。ただ、プロセスはある程度、伝えます。ていうのも、多分、入院期間中に、例えば歩行で例を出すと、今が長下肢装具でしたら、まずはこれを短下肢装具の方向にカットダウンを目指しましょうかって言って、足の力を付けましょうって言って、そしたら、今度はたくさん体力を付けて、お1人で歩けるようにちょっと頑張っていきましょうみたいな。その先に、いわゆるお1人で歩くっていうところ、いわゆる自立っていうところですけど、ていうような漠然としたイメージは持っといてもらって、今、あなたがどういうところにいるんだよっていうところは、ある程度、最初の段階では結構しゃべります。
1-2	PT1	了解です。あとは、この最初、まだ始まったばかりなんでっていうのは、あんまり焦らせないような配慮って感じですかね。	どちらかというと、こちらの保険が大きいですけども、最初に歩けるようになりますよっていうのはやっぱり名言できない部分が多いので、そこを濁すといいますか、まずはちょっと様子を見させてくださいみたいな形で、またそれで検討していきましょうって言って、結構、お茶を濁すために使うと。
1-2	ST3	分かりました。で、その対処法に移っちゃいますけど、どうやって対処するという。じゃあ治るのかなとか、不安、そういう状態に対して、動きがよくなるのかなとかいう人に対して、先生がよくやる対処法というか。	やっぱり専門外なので、理学療法とか作業療法の先生のリハビリテーションの邪魔をしてはいけないなっていうのが一番なので、無責任なことを言わないように気を付けるっていうのが一番ではあるんですけど。結構、そういう方って、不安があるけれども、病識もある程度あるけれども、わざわざ理学療法士、作業療法士じゃなくて、言語聴覚士に言うっていう方って、多分、解決策を出してほしいわけじゃないのかなっていう方も多いので。
1-2	ST3	ただ言いたいだけというか。	ていう方も。もうずっと不安を訴えているって方は、大体、そうなのかなとは思っていて、共感的な態度で傾聴っていうのが。で、ワンクッション置いて、気が済んだかなって思ったところで、「それはやってみないと、はっきりしたことは分からない」とか「医師の先生にしか、そういうことは言ってはいけないことになってる」とか、お決まりのことを、ちょっと言い方、変えながら。あとは「ちょっと理学療法、作業療法の先生にも相談してみてください」と言ったりとかですかね。
1-2	ST3	一般的な説明はするけども、基本は傾聴というか。	そうですね。最初のほうだったら、特に。結構、毎回、同じことを言っているなってなってくると、別の動きになってくるので、それは中期以降になるのかもしれないですけど。
1-2	ST3	なるほど、分かりました。じゃあ、もう1個の家族が心配だとか、もともと持ってた役割もそうですけど、子どもを養うとか、ご家族を養う経済的なこととかに関しての対処法っていうか、どんな関わりをされてて。	やっぱりその辺りは、家族とかに関しては、ちょっとどういう家族背景か、その段階ではこちらも把握し切れてないことが多いので、1回は傾聴して、共感して、ご本人の気持ちを受け止めてってして。そうしつつ、別の時に医師の先生とかソーシャルワーカーさんとか。最近、ちょっとご家族、会えないので、あんまりご家族に直接、話できなかったりはするんですけど、まず背景を調べて、ほんとにその人がやらないといけないのかっていうところを、家事とかに関しては調べるっていう感じで。ご本人が心配してるだけで、子どもさんとかは「別に全然、大丈夫だよ。頼ってたよ」って、そういったパターンもありますし、ほんとに心配な人もいるとは思いますけど。
1-2	ST3	それ、経済面に対しても同じですか。「実際、ほんとにどこまでやばいんですか」みたいな。	やっぱりしっかりした人だったら、結構、踏み込んだ話もしてよさそうな人だったら、詳しい状況とかは聞いたりはするんですけど。でも、やっぱりお金の話って、なんか不安を訴えても、あんまり細かいことは言いたがらないと思うので、ちょっとソーシャルワーカーさんとかを挟むっていうことになることが多いかなっていう感じがします。ほんとに困ってる方は、やっぱり生活保護とかの範囲な話になってくるので。
1-2	ST3	もしそれで、ほんとに不安、「あ、ちゃんとやらないと。家へ帰って、この人は、例えば子どもだったり親だったりを面倒見ないといけない人だった」ってなった場合は。	それも、やっぱりチームで見解をそろえないといけないってところはあるので、一度、話し合ってっていう感じにはなります。目標を子育てができるっていうところに設定するのか、何かサポートを外から入れる方法を考えるか。で、決まったら、それをご本人と共有して、説明して、安心してくださいとか、ここまでは目指しましょうっていうのに持っていくとはなるんですけど。多分、前期の段階では、そこまではいかないかもしれないです。
1-2	MD2	ありがとうございます。では、次の質問です。その入院の前期の不安に対して、先生はどのように対応していますか。	まずは、機能予後については疾患にもよりますけれども、完全に治るものとそうでないものっていうのはあると思いますので、疾患によって、どれくらいの改善が見込めるかっていうのは、大枠では話すようにしています。後遺症が残りそうな方については、後遺症が残ってしまうっていうことは、なるべくは伝えるようにはしています。
1-2	MD2	あとは、リハビリテーションの内容とかは説明を、不安は。	内容についても、大枠ではありますけれども説明はしています。
1-2	MD2	あと、さっき言っていた家庭の生活だとか仕事とか、その辺りについての不安はどういうふうに対応しますか。	まずは、1人で考え込まずに一緒に相談していきましょうっていう話はするようにはしています。具体的にどういうふうに相談してるかといわれると、ちょっとぼんやりとしたところはあって、何か具体的にっていうわけではないかなと思います。
1-2	MD2	では、この入院生活について、入院期間の前半で、まだ慣れていないことがあることに関しては、どのように対応しますか。	何か困ったことがあったら看護師や介護士とか他の病棟のスタッフ、あるいは療法士に声を掛けてくださいと、もちろん医師に対してもですけど、教えてくださいというふうにはお伝えはしています。
1-2	OT4	面白い。そういうことですね。じゃあ今、前期についてのことです。その不安に対して、日頃、どのように対処法というか、作業療法士として、どんな感じで対応してるとかっていうのを、どうですか。	作業療法士として、その不安というか、それはもちろん純粋な不安ではあると思うんで。ただ、今、言ったような、あまりにもちょっとこちらの予後予測と乖離しているような目標の場合は、ちょっと不安ですよねみたいな傾聴するような形で、あまりそこには大きくは触れずに、どちらかといえば目の前のことに意識を促していくような対応をしたりしますかね。そういう方だったらですけど。
1-2	OT4	まずは傾聴して、傾聴してからの、その気付きというか、目の前のことっていうのは手の動きとか、もっと細かい機能面についてのことが多いですか。	生活面の、ADL面のことのほうが多いかもしれないです。セルフケアとか、トイレとか。
1-2	OT4	学会に行くとか、さっきの学会に行く前にトイレに行かないととか、自分で着替えられないととか、そういったADLのことを、まずやっていかないといけないですよねって感じ。	そうですね。なので、それをあえてちゃんと最終的にはそういうところを、今ある不安の部分をちゃんと解消できるようになるところの目標があるけど、今、そのためにはもうちょっとまずは目の前のことを頑張っていきましょうっていう言い方をする人もいれば、あんまりその先のことに、最初にあんまりそういうのを触れない方もいるかもしれないです。
1-2	OT4	そういったのもあるんですね。そういう続けていけるかしらの不安に対しての対処法としては、例えばどんな。	皆さん、なかなか最初は大変だと思うんですけど、皆さんどんどんやってるうちに体力が付いてくるので、慣れてくるので大丈夫ですよっていう話とか、あとは、疲れを鑑みずにがんがん運動するわけじゃないので、最初は、まずできるだけ長く座ってられるようにっていうところから始めて、少しずつ運動が増やせるようにっていうふうに、ちょっとずつ段階的にやっていくので大丈夫ですよみたいな話をします。
1-2	OT4	そこでやり方とかを説明すると、体力に合わせてくれるんだなみたいな。ていうのと、リハビリテーションのやり方プラス、それをやったことによって、他の患者さんがどう変化するのかっていうのを情報としてあげると、私もそうなるんだなみたいなイメージが。イメージを想起させる、気付きを促すみたいなのが共通してるのかな。	不安って多分、多くは分からないことに対して不安になると思うんで、そういうのを、その分からない部分を情報提供というか教えて差し上げるというか。
1-2	Ns1		なかなか自分にあんまり合わないなっていうので、そういう時は療法士の方と相談しながら、部屋の環境設定っていうのはちょっと変えていただいてるんですけど。
1-2	Ns1	その環境っていうのは、物理的な、雰囲気なのかとか、何か。	物理的なものになりますかね。本人が車いすの乗り降りとかがしやすい環境とかという。あとはテレビとか、そういうのが見やすいような位置とかっていうのもやってもらってます。
1-2	Ns1	分かりました。じゃあ質問が移りますけど。日頃、そういう体が治るのか、まひが治るのかとか、家に帰れるのかなっていった不安が出てきた際の対象法とかって、何かありますか。	やっぱはっきりとは、まだ僕らも、来てすぐのことなので、「自宅に帰れますよ」とかっていうのはなかなか言ってはあげれないので。「ちょっと今後のリハビリテーション次第になってくるんで、また先生とお話ししながら今後のことを決めていきましょうか」っていうふうな感じで、誰かと、先生と話すような機会を設けたりとかっていうので、今の現状とかっていうのは説明してもらうようにしてます。
1-2	Ns1	実際にカワグチさんのほうから説明したりっていうのはあんまりないっていうことですか。	そういう時もあります。ただ、やっぱ先生の言葉とかのほうが、患者さん、納得することが多かったりするんで。患者さん本人から「先生から話、聞きたい」っていうふうな感じで、よく訴えがあるんで。
1-2	Ns1	日頃、患者さんにしゃべってる内容というか。	内容だと、大体、先生がもう決めてる入院期間とか、その辺のことを話したりとか。あとは家族さんがどういうふうな思いを持ってたりとかっていうのを、最初に入院、取る時に、大体、聞くんで、「家族さんはこんなことを思ってるんで、ちょっと自宅に帰れるように、こうやってリハビリテーション頑張っていきましょうか」っていうような感じで説明とかっていうのはしますかね。
1-2	Ns1	そういうことですね。他の人もありました。	携帯を持ってる人だったら話ができるんですけど、そうじゃない人が結構、ここは大半なんで、なかなか家族が何を思ってるのかも分かんないっていう人が多いので。
1-2	Ns1	カワグチさんたちは、家族とお話しする機会っていうのは、最初、入院の時以外にも結構あるもんなんですか。	僕らも、正直、そこまではなくて。荷物の受け渡しの時とかに、「主人、どんな感じですかね」とかっていうような感じで、家族さんのほうから訴えとかあったりするんで、そういう時にちょっと話、聞いたりとかっていうのもやってます。
1-2	Ns1	で、医師に説明してもらいましょうっていうのと、自分で説明しちゃうのだったら、どっちが多いとかはありますか。	それだと、やっぱ医師のほうが多いかなと思います。
1-2	Ns1	それは、最初に出てきた、まひが治るかとか自宅に帰れるかって、どっちの不安に対しても、大体、医師のほうにお願いするような感じで。	そうですね。大体、方針は全チームで話し合いはするんですけど、やっぱ最終的な決定は、家族さんと、あと先生との話し合いが結構、大きいかなとは思うので。
1-2	Ns1	面白いですね。それ、減っちゃったっていうのは、食欲もだし、体重もですか。	そうですね。一緒に体重も減ってきたりするんで、そこは僕ら、体重、基本的に週2～3かいぐらい計って入力して、マイナス何キロとかってなると、先生のほうに報告するので。「先生、ちょっと体重減ってきてるんですけど」っていうような感じで相談して、それだったら何か追加のおやつみたいなのを付加するか、栄養士さんに相談してメニュー変えてもらうかとかっていうような感じで。
1-2	Ns1	そこに対しては、おやつとか高カロリーなものとか。	そうですね。栄養士さんに相談したりとかで、ちょっとメニュー変えたりとか、あとは本人の嗜好（しこう）品で、入院前とかで何か好きなものとかあったのかっていうのを聞いて、家族さんにそういうのを持ってきてもらったりして、ちょっとでもご飯に、栄養になるものっていうか、その辺を食べてもらってっていうような感じですかね。
1-2	ST4	了解です。例えば今、嚥下と失語と高次脳機能障害と、そういった不安感を出してる、訴えてくるっていう人がいたとして、それぞれにどうやって対応するんですか。	「食べれるようになるよ」とか「しゃべれるようになるよ」とか言ってしまうのは、ちょっとどこまでいけるかっていうのはあんまり分からないので、そんなはっきりとは言えないんですけど。とろみがついてる人だったら、とろみをオフにするために頑張りましょうっていう感じで、最初はやっぱり筋トレから地道にベースアップしていくしかないので、励ますというか、頑張ろうという感じで言うことは多いですかね。
1-2	ST4	失語の人に対しても、同じような感じですか。	失語さん、お話系。失語さんだと、うまく自分の言いたいこととか言えないと、聞きにくいとも思うので、どうにかその人の表出の手段というか、本人がうまく伝えれるような手段を探すというか。
1-2	ST4	取りあえずは何か伝えるような手段を先に与えて。	そうですね。コミュニケーションが取りやすくなるような手段をまず考えていくというか。
1-2	ST4	で、もうちょっと時期が進んで、ボヤッとした時期が終わって、リハビリテーションが本格的に進んでくる時期に入ったってなった時によく言ってくる内容、表出してくる内容、不安な感じっていうのは、例えばどんなものがありますか。	やっぱり飲み込みとか以前に、退院がいつになるかとか、そういういつまでここにいるんだとかいう不安がまず来て。ずっと意欲が続いていく人もいると思うんですけど、そういう先が見えない入院の時とかにどんどん意欲が下がっちゃう人とかもやっぱいるのはいるんで、いつ退院できるのかっていうことを。
1-2	Care worker	そうなんですね。面白い。ちょっと次ですけど、前期でそうやって混乱してる状態とか眠れないとかいった時の対処法というか、どうやったら解消されるかというか、どういった働き掛けをしてますか。	特に今は先生とか、記録に残して眠れていないっていうのと、主に療法士の先生たちから離床とか、バランスを良くしましょうみたいな、昼夜逆転直しましょうみたいな感じでお話ししてくださったりとか。あと、認知症の方たちは認知症のチームの方がラウンドされるので、そこで相談して、お薬の検討だったりとか、昼間の過ごし方だったりとかの助言いただいてっていう形です。
1-2	Care worker	例えば支離滅裂なことをわーっと言ってきて、これが不安ですとか、なんかよく分かってないんですっていった時の場面の対応って。	そうですよねって。ここ、病院で、こういう状態で倒れて、今、ここにいて治療してるんですよっていうことは伝えます。
1-2	Care worker	現状を伝え。	とか、今、夜中の何時なので、皆さん寝てるんで静かにしましょうねとか。
1-2	Care worker	傾聴しつつ、ここ病院ですよって。それしかないですよね。かつ、その記録を残して。	記録を残して。
1-2	ST1	分かりました。今、その状況の理解とか家族がどうなってるとか、あとは今後の先行きについてとか出ましたけど、それに対して日頃どのように対処してるかっていうのは、面ではどうでしょうか。	状況理解が不十分で不安がある方に対しては説明を、可能な範囲でですけど、医師が、診断的なことは言えないですけど、今、病気になられて、ここは藤田の病院で入院してますよみたいなことを、説明を毎回する。失語症がある方だったら文字書いて見せてみるとか、そういう工夫はします。あと、何でしたっけ。
1-2	ST1	ネコ、どうなんだろうみたいな。	ちょっと今は、でも家に帰れないので、ですけど、多分、ご家族がいらっしゃってたりとか、ちゃんとお医師さんと話してたりはあるので、ちゃんとご家族は先生とお話しして、おうちも大丈夫みたいですよって、可能な範囲で声掛けるぐらいしかできないです。もしくは、おうちの方と電話をする希望があればリハビリテーションの一環として、携帯電話とか持ってらっしゃって、お医師さんの許可があれば電話してみるとか、そういうこともリハビリテーションの一環としてやったりします。
1-2	ST1	あと、今後の先行きが不透明みたいな。	こればっかりは、ちょっとお医師さまからしか断定的なことは言えないんですけどっていう前置きを置いて、取りあえず嚥下とか言葉については、ちょっとスモールステップで、まずはここまで頑張ってみましょうかっていうこと、目指すところはこの辺、長期目標と短期目標を言語聴覚士として説明して一緒に共有するっていうところですかね。
1-2	ST1	その時に、例えば失語症だとか嚥下に関してもそうだと思うんですけど、この短期的な目標は、もうこっちからどんどん一般的にはこのように良くなってますよみたいな情報を出した上でって感じですか。	そうですね。例えば今は何も食べてないですけど、まずは食べれるように、一緒にちょっとべろの筋肉鍛えましょうかとか、ちゃんとたんを出す練習しましょうかって、具体的にこっちからは、そういうのは言います。そのほうがきっと目指しやすいって、具体的にも分かりやすいかなと思って。
1-2	ST1	より具体的に。	そうですね。こういうところが今、病気で悪くなってるから、こういうとこを頑張りましょうねっていうふうに説明します。
1-2	ST1	その時に時期みたいなものって、どこまで言いますか。何週間後にとか。	具体的には言わないです。まずはって言って、次の目標はこのぐらい、ここだねって。いつ頃から食べれますよとか、そういうことは言わないです。
1-2	ST1	ちょっと怖いですよね、それ言っちゃうと。	お医師さまとの相談もあるので。目指す次のステップっていうのは言うって感じです。
1-2	ST1	ありがとうございます。理解が悪いとか覚醒が落ちてるみたいな人の訴えなんかも出てきましたけど、そういう方に対して、なんか言ってることとかってありますか。	もうその場合、多分、不穏になったりとかってことなんで、そこはあんまりできることは。説明で、その場では安心していただくっていうことはしますけど、覚醒が落ちてる場合は、もうそんなに。ただ不穏になっちゃったりする方は、さっきも申しましたけど、現状説明、今はこういう状況なんで、今、藤田にいらっしゃるんで、もうちょっと良くなってきたら、これこれできるように頑張りましょうねって、やっぱり現状と、ちょっと短期目標をお伝えする。ただ、もうお薬が必要なレベルとかだと、ちょっと理学療法士や作業療法士、他の療法士とも相談して、医師にお薬で、ちょっと何とか剤、向精神薬とか精神科のアプローチとか入れていただくようにっていう。ただ、初期の段階だと、まず見極めのとこだと思うので、まず行動観察からですね。本当に鬱（うつ）としてのか、感情失禁なのかっていうところの見極めから初期はやると思います。
1-2	PT3	ありがとうございます。日頃、じゃあ理学療法の関わりの中で、例えばそういった病気と障害についてとか、機能面とか活動面、能力面の不安に対して、どんなアプローチみたいな、していますでしょう。	まずは、やっぱしっかり傾聴する。話を、不安に思ってるっていうことをしっかり聞いて、不安に思ってるんですねっていうことをしっかり傾聴するっていうのが一つと、その上で、やっぱチームである程度、ゴール、この人ならこういうふうになるだろうっていうこととかがあると思うので、その目標を共有する。
1-2	PT3	患者さんと。	例えばよくあるのは、まず障害、治りますとか言えないので、まずはつえと、こういう装具を使って自分で1人で歩けるようにするのを目標にしましょうとか、車いすでも、まずは1人でトイレ行けるのを目標にしましょうみたいな感じで、それって長期というか短期的なところの目標を、到達するであろう目標を本人にも提示して、まずはそれを目指して頑張りましょうって言うことが多いです。
1-2	PT3	その目標設定自体は、今、ちょっと出てきましたけど、安全なというか、確実にいけるだろうなっていう目標ですか。	そうですね。確実にいけるし、そこまで遠くないじゃないですけど。
1-2	PT3	じゃあ、より近い、本当の短期目標を説明して。	最終的に、やっぱ歩行獲得の人でも、まずは車いすで、これ、できるようにしましょうっていう近い目標は。
1-2	PT3	あんまり長期の目標とか、その前期ではあんまり言わないですか。最終的には、こうしましょう。	その本人がすごい気にしてるような方だったら言うこともありますけど、そこは多分、医師の先生からそういう話をしてくれると思うので、リハビリテーションとしては、その本人の不安に対してなので、モチベーション上げるだったりまずはここに、その短期目標に向けて達成できるように頑張りましょうっていうモチベーションの上げ方じゃないですけど。
1-2	PT3	了解です。今の目標設定の中に出てきたのが、どっちかっていうと活動面というか動き面だと思うんですけど、最初に出てきた機能、動かないんだけどみたいな、結構言いづらいとは思うんですけど、そこに対して、どういったアプローチ、関わりをすることがありますか。	そこは、言葉とかではあんまりしないです。難しいですね。例えば片まひとかだったら電気刺激とか使って、こういうふうに良くなるようにやっていきましょうとかいうプログラムを入れたりとかはしますけど、そこに関しては、あんまり言及とかはしない、別に。むしろ良くなったら、新規なのであれですね。良くなったら、すごい良くなりましたねってことはちゃんと伝えるようにしますけど。
1-2	PT3	あまり話題にしないっていう。	そこよりも活動とかのほうに目を向けるかなって。
1-2	Ns2	意識障害とかで。	うん。だからもう、いつの間にかリハビリテーション科に来てたみたいな感じの、あんまり流れを理解してないとかがいるので、この日にこういうことがあってとかの説明とか、病状の説明とかしたりはするんですけど。実際、多分、先生が直接するのが一番いいのかなとは思うんですけど、「今、こういうので、必要だから入院してるんだよ」っていうのは一応、説明したりとかはしてます。
1-2	Ns2	病気に関しての説明。	説明とか、そうですね。あと、なんか本人の受容がどこまでできてるかは、ほんとアンケートとかで分かるかなとは思ってるので、心のアンケートとかも使って、本人の〓受容度を〓アセスメントして。「決められたメニューだから、無理やりこれをやろう。今日、今、離床時間だから、これをやろう」とかじゃなくて、本人の段階に合わせて離床とかトレーニングしていくのがいいのかなと思って関わってます。
1-2	Ns2	これぐらい理解したかなと思ったら、「次、これをやっていきましょうね」って、徐々に。	徐々に、そう。なんか無理やり、もう、やろうとかじゃなくて、ほんと本人の体調とか気分とかに合わせてやるのが大事かなとは思ってます。
1-2	Ns2	で、だんだんそのうち本人も理解が進んでいくかなっていう感じですか。	そう。多分、目標とかも見えたら、本人の。やっぱ自主トレで、やる気ともだいぶ変わってくるなとは思ってて。違います？ なんか話してるの。大丈夫ですか。
1-2	Ns2	合ってます。あとは、急性期から来て、こんな負荷量なんだっていうのにびっくりしちゃってる人に対しては、どういった関わりをされますか。	その人も、結構。なんか看護師って、「座ってたほうがいいよ。もう、あと時間、こんだけ。次、リハビリテーション、この時間あるから、ちょっと座ってようよ」とかあるんですけど、私はあんま無理に離床はさせずに、疲れたなら、もう次のリハビリテーションに向けて、いったん休憩してもいいかなって思ってるんで。ずっと横になるとかではないんですけど、本人の疲労に合わせて。リハビリテーションに、だから最善を出せるように。隙間時間、無理やり離床とかじゃないし、させるのではなくて、それ、リハビリテーションにベストを出せるように休憩してもらったりとか。痛みとかがあるなら、もう、できるだけ私は薬とか、ほんと使ったほうがいいなとは思ってるので、リハビリテーションのちょっと前とかに鎮痛剤とかをあげて。そのほうがいいのかなって思ってます。
1-2	PT2	例えば、じゃあちょっと質問が次にいきますけど、今、出てきた障害、機能とか活動面の良くなるかどうかっていうのと、急に仕事とか家族についてどうしてんだろうなっていう不安がばんって来たってなった時に、それらに対して、どうやって対処してるのかっていうのを聞きたいんですけど、まず、この障害について良くなるのかとか、今後について、どうなっちゃうんだろうみたいな不安が出てきた時って、どうやって対処しますか。	基本的には療法士の立場なので、医師を含めた相談の上で、また方針を確定させて、お伝えできたらっていうような形でお伝えすることが多いです。ただ、その筋力面とか明らかに分かることとかに関しては医師のいる前で同意を得るような形をしながら、こういうふうにやっていくと良くなりますみたいなものは伝えます。機能的予後は、結構難しいものは伝えないです。まひとかは、あんまり言えないと思ってます。
1-2	PT2	了解です。それは歩行とかADLに関しても大体同じって感じ。	そうですね。明らかに行けるものとかは、もう努力して行けるようになるのでって言い切ることも実際にはあるので、何とも言えないグレーから難しいなって思う場合には、医師を通しましょうみたいな形で話していくっていうような感じです。
1-2	PT2	回答を保留して。	保留するっていう形が多いです。
1-2	PT2	あとは仕事とか家族とか、何してんだ、どうしてんだろうみたいなことに対してはどう。	その場で対応できないことも多いので、まずは頼れる方で言えば、例えば本当にご家族さんに連絡を取ってみるとか、会社の方に連絡先取れる方がいるのかとかっていうのを確認してもらうことをします。ご家族さんとかであれば本人が連絡取れることもあるんですけど、仕事先とかだと言っちゃいけないことを言ったりとか、いろいろする可能性があるので、そこも含めて、相手先がどんなテンションか分からない時はやっぱり医師を通すようにっていうのを言っちゃいます。
1-2	PT2	その言っちゃいけないことっていうのは。	例えば、明らかにまだ戻れないレベルであろうと考えるのに、もう早く帰りますみたいな、言ったりとか。高次脳機能障害がすごいのに、僕はもう運転して帰ります、すぐ行けますみたいな。まひがあって、例えば重機の運転をしなきゃいけないとかだと、できなさそうだなって思うような人が行けますって言っちゃって、向こうにも期待させちゃったりもしますし。
1-2	PT2	そういう場合がある。	向こうが、じゃあ席を準備しとくわっていうのも、本人にとってはうれしいことだと思うんですけど、明らかな機能低下だったりすると、それもかわいそうだなと思って。
1-2	PT2	明かに高次脳機能障害的にも大丈夫そうだなとか、変なことを言わなそうだなっていう人に関しては、仕事場にちょっと連絡してみてもいいんじゃないですかっていう。	そうですね。やっぱ自分で携帯を使えるレベルの方であれば連絡することもあると思うんで、そういう場合は、そんなに制限しないんですけど、使って危ないというか、変な方向に行きかねない人とかは止めちゃうっていうことも検討ですかね。
1-2	PT2	あとは家族への連絡に関しても、自分で取れる人はどんどん取ってもらって。	もうそれは、基本的には取ってもらってるかなと思います。
1-2	PT2	例えば自分でなかなか携帯も使えなさそうだなみたいな人で、こういう訴えが来た場合って、どう対処する。	一応、医師確認の上で訓練時間とかに一緒にかけたりとか、一緒にLINE開いたりとかはしてみたりします。訓練時間中に報告も兼ねて電話してみたりとか、テレビ電話にしちゃって様子を、ちょっとでも顔を見てもらってとか、ご家族さんの面会のちょっとプラスになるようなこととかができる方に関しては、やってあげたりはします。
1-2	OT3	了解です。次が、その不安に対して、どんな対処というか、対応をされてますかっていうのが2つ目の質問です。	さっき言っちゃいましたけど、当院のリハビリテーションの進め方をしっかり説明するのと、あとは過去の症例を例に挙げて、今、どういう段階だから、今はこういうトレーニングをしていくべきだよとか、生活場面ではこういうことを気を付けてやってほしいですっていうところを伝えて、あとは他の症例さん見てもらうと、あの方も最初はこのぐらいのレベルだったのが、もう何週間でこうなってますよっていうところをお伝えしたりとかですかね。
1-2	OT3	過去の症例さんの情報を伝えるというのは、実際に周りにいる人を見てもらうみたいな感じ。あの人はとか。	とか、あとはしっかりお話ししてくれる人が結構やっぱ多いので、あえてそこと自主トレの時に同じ机にして、ちょっと接点持ってもらうだけでも他の空き時間で結構おしゃべりされてたりとかで、入院中の不安に対する当事者同士での話すことって大事かなって思うので、あえてちょっと交流を持ってもらうっていうのはしてますかね。
1-2	OT3	ピアサポートみたいな感じ。そのきっかけを作業療法士がつくる。	作業療法室でつくりやすいので、つくったりもしてます。特に切断の人とか。
1-2	OT3	自主トレ中とか。	認知しっかりしてる人たちだと、聞きたいけど直接話し始められないみたいな方は、この相手のキャラクターがいい人だなっていうのが分かっていれば、あえてちょっとつなげちゃったりとか、今、不安があるから、ちょっと話、聞いてあげてくださいみたいなところとか。
1-2	OT3	患者さんにも、あの人に話してねっていう、そういう傾聴の役割を与えちゃう。	ていうか、しゃべるきっかけぐらいですけどね。役割までは、さすがにお願いはしてないですけど、でも大体、みんな自分も最初やっぱ不安だったよとか、あのおじさんもあんなふうだよとか、結構、切断多いタイミングだと、すごい自分たち同士で、どういう練習の時にここを気を付けてるとか話してくれてるんで、多分、私たちから伝えるより、よほど必要な情報を得られるのかなと思います。
1-2	OT3	切断、多いですもんね。	そうですね。固まる時、本当5～6人います。
1-2	OT3	それは動き方とかに関しての対処法だと思うんですけど、あとは金銭面に対しての不安に対する対処法というか、どんなことをいっつも話してるかなとかって、なんかありますか。	最初の段階で、もう大体、ソーシャルワーカー介入してもらって、高額医療制度とか説明してもらったりとかはしてます。漠然と不安、金銭面がっていう人もいるので。
1-2	OT3	それを制度の説明と、概算みたいなのも出してんですかね。それはない。	本当に心配な人、本当にお金ない人は、多分やった経験はありますけど、過去には出してくれてた気がしますけど。
1-2	OT3	じゃあ作業療法士の役割として、そっちに情報共有をして。	医師を通してソーシャルワーカーの介入をしてもらうっていう感じです。
1-2	OT3		まずは傾聴するっていうところと、あと今後のリハビリテーションに進め方、当院ではどんなことをしていきますよっていうところをしっかりと説明するのと、あとは過去の症例とかもちょっと例に挙げて、今現状、これを行うべきだよっていうところを具体的にお伝えをして、生活場面でも気を付けてほしいこととか伝えていますかね。
1-2	OT2	分かりました。じゃあ、その不安に対してですけど、リハビリテーション中とか、あとは患者さんの病室行った時でもいいんですけど、どんな対処というかを心掛けてるというか、やってることって何かありますか。	治る、治らないの話になっちゃうと、やっぱ生半可なことは言えないので、そういったことはお医師さんと相談して、またお話があると思いますみたいな濁すことが多いですし、一方で、リハビリテーションすることで今よりは良くなることは間違いないと思いますよっていうような説明をします。どこまで良くなるかっていうのは療法士の立場だと説明できないんですけれども、リハビリテーションすることで今よりも使いやすい手になるとか、今よりもできることが増えるのは間違いないと思いますので頑張っていきましょうみたいな説明することが多いですかね。
1-2	OT2	病状に対する一般的な説明というか。	そうですね。患者さん、元どおり戻るかどうかっていうのは、割とそういったこだわるっていうか、そこを知りたいって感じはするんですけど、僕は、でも説明できないことだなと思うので。
1-2	OT2	療法士の立場としてってことですね。	濁しつつ、でもポジティブにはなってもらう必要があるので。
1-2	OT2	今よりも悪くなることはないと。	悪くなることはないですよって。リハビリテーション頑張ったら良くなる可能性も高まると思いますよみたいな感じですかね。
1-2	OT2	さっき出てきた機能面に対して、動かない、手が純粋に握れないとか足が動かないっていうことに対するアンサーとして、そういう情報提供みたいな感じですかね。	そうですね。
1-2	OT2	分かりました。それは年齢差とか男女差とか別に関係なく広くやる。	そうですね。あんまりその初期の段階でどこまでしゃべるか、ちょっと僕もごめんなさい、はっきり思い出せないんですけど、ただ運転だったら片手でもできる、アタッチメント取り付けるとか、やりようがあるじゃないですか。家事動作、調理だったら片手でできるアイテムとかあるので、そういう工夫次第で、例えば手が動かなくてもやりようを見つけてやっていける人もいますよって言ったことがあるか、そう言おうと思ったか、ちょっと分かんないですけど。
1-2	OT2	前期に関してはってことですね。	そうですね。前期にそこまで説明するか、ちょっとごめんなさい、分かんないですけど、言うこともあるかもしれないです。
1-2	MD1	では、その入院前期の不安に対して、先生はどのように対応していますか。	ご家族と連絡を取ってもらう。家のことが不安っていうことに対しては、ご家族と連絡を取れる人には取ってもらったり、入院期間とか症状が良くなるのかについては、おおまかな予測を伝えたりしてます。
1-2	ST2	じゃあ、ちょっとあれですけど、そういう人に対して、どう対処するかとかって。「日頃、どう声掛けしてます」とかっていうのって、何かありますか。	構音だと、すごくよくなるかというと、代償手段とかを用いることも多いような印象があるので、やっぱり「よくなります」とは私たちからはあんまり言えないところがあるんですが。まだ多分、入院すぐなので、はっきりとしたことは言えないけれど、「練習はしたほうがいいです」っていうようなことは伝えます。失語の方も、やっぱりどのくらいよくなるっていうのはもう言えないところがあるのですが、3カ月くらいは機能回復がとかっていうのも言われてはいるので、「今、練習するべきです」っていうことは伝えて、「伝わらないこととか、コミュニケーションのストレスがあるのはつらいですよね」っていうような。
1-2	ST2	共感ですね。	はい。共感をして、なるべくその方のコミュニケーションストレスが減るようなことを一緒に考えるっていうことをしますかね。
1-2	OT5	じゃあ、それ、普段あまり表出されない中でも、「こんな、やるんだ」とか、ついていけるかなっていう話が出てきた場合に、先生だと、どう対処してたりするんですか。	その人の身体機能とか活動に頼る耐久性とかを訓練とか評価していく中で見た状態で、できそうな、動きそうな人には「大丈夫ですよ」っていうか、できますよっていうことを言った上で、もうガンガン頑張るしかないっていう気持ちで言ってます。
1-2	OT5	すごい体育会ですね、なんか。「大丈夫ですよ」って、声掛けってことですよね。	声掛け。
1-2	OT5	励ましみたいな。	具体例とかも、そういうのを。似たような患者さんとか前例の方がいて、「今、こういうふうな経過を追って、大体、何カ月ぐらいで」。そこまで具体的に言うかは人によるんですけど、変えていける方もいるから、「何さんなら、できると思います」みたいなところまで言ってしまう場合もありますかね。聞くについては、初期だったら、あんま言わないかもしれないですけど。
1-2	OT5	で、言った時のリアクションとしては、「あ、そうなんだ」っていう感じになる人もいるって感じですか。みんながみんなでは。	そうですね。あんまりにもそこでマイナスなイメージというか、「え？」みたいな印象を捉えられてしまうような人であれば、そこはちょっとその人に合わせながら負荷量というかは決めさせてもらうので、「適宜、話し合いながら進めていきましょう」みたいな感じで。「頑張りましょう」みたいなのを強気で言うわけではなく。
1-2	OT1	ありがとうございます。今、前期の不安要因についてお聞きしましたけども、今、ばーっといろいろと出てきたものに対して、臨床上、どのように日頃、患者さんと会ってる時に対応していますかっていうことを、次、お聞かせください。	一般的に言われている部分は、このぐらいですよというのは、まずお伝えするようにしていて、その上で、特に中枢疾患、私は作業療法士なので手の回復についてはよく聞かれますけれども、その場合には、ある程度、定期的に評価を取りながら、今現状、このぐらい回復してますよっていうところとか、現時点のポイントを、次、いつ確認するかというか、それをできるだけ期間を明確にして、次、どうだったらこうするっていうような、そのマイルストーンみたいなものは置くようにしてます。
1-2	OT1	定期的に評価を取って、次、こうなっていきましょうねみたいなものを。	とか、その時点での、次どうするかとか、そのすり合わせっていうのを細かくするようにしてます。そこで不安は取れなかったとしても、その時点での不安がありながら目指す部分っていうのを共有するようにはして、お聞きもしてるし、こっちからも提案もするし、すり合わせるっていう感じですかね。
1-2	OT1	さっきのだと、中枢と運動器でちょっと不安の訴えが違うんじゃないかっていうことだったんですけど、その運動器と中枢の人たちで、その不安を表出した時の対応法っていうのは若干異なりますか。	基本的には同じです。より先ほどの例で言うと、運動器のほうが活動要素も入ってるというふうに言いましたけども、対応としては一緒で、一般的に、自分の経験則も、活動に関しては経験則も踏まえながら、このぐらいになりますよという話をした上で、また次、比較的、運動器の方だと安静度も目に見えて変わりやすいかなと思うので、その変わったタイミングとかですね。やはりそういうふうな、ある地点を設けて、そこですり合わせをするというのは一緒かなと思います。

## Sheet: Intervention(middle)
質問項目	回答者	質問者会話内容（解決策）	回答者会話内容（解決策）
2-2	PT1	あんまり聞かないでねっていう、そんな感じですね。その上で、その人に特化したっていうわけじゃないと思うんですけど、一般的な疾患特性とか、このぐらいになるんですよっていう流れを説明した上で、次に、その人にとって今、必要なこと、これは患者さん特有なものになると思いますけど、このゴールを相手に伝えて、かつ今、何すべきかみたいなものを伝えるって〓いうことですね〓。	ただ、その時期として、多分、そのゴールまで話すとなると、僕は割と今の前期、中期、後期でいきますと、中期の時期に話すことが多いです。
2-2	PT1	それはなぜとかいうか。	前期の段階で明確にゴールが見えてる方は前期もしゃべりますけども、やはり一番怖いのは、あの時、あの人はいけるって言ったのに、なんで、できないじゃないかって言われるのが一番怖いので。
2-2	PT1	怖いですよね。	なので、中期である程度、自分の中で、もうめどが見えた時に話をしてるようにしてます、僕は。
2-2	PT1	分かりました。じゃあ日頃、対処法として、どんな声掛けだったり促しなんかをしてるかっていうのを教えてください。	まずは自立が伸び悩んでるケースの場合は、明確に、大体、入院中に山が2つぐらいあるんですっていう話をしているんですけど、それがいわゆる移乗が自立するタイミングと歩行が自立するタイミングの2つ、その直前は結構、自立度が滞って何となく伸び悩む感じというか、漫然とリハビリテーションしてる感覚になってしまうので、明確にそういった山があるんだよっていうのは、これはあなただけじゃないんだよっていう、みんな同じことを感じてるんだよっていうような、そういった意味で少しでも安心につながればなっていう発言は結構してます。あとは、IADLとか帰った後の話に関しては、ちょっと現実的な話、その本人さん自身に対する対応が難しい話が多いので、まずはしっかり家族に頼りましょうよっていう形で、散々これまで世話してきたお子さんたちですからみたいな形で、こんな時こそ甘えましょうって言って、周りに頼っていいんだよっていうところは…
2-2	PT1	あとは改善度が、そうですね、自己効力感が低い方とかっていうのが出てきましたけど、そこに対しては。	ここがやっぱり悩ましくて、僕らが思うできたと、患者さんが思うできたが明確に違うので、そこをどう伝えていくかは今でもずっと悩ましく思ってますし。なので、よくやるのは、定期評価を行っているので、定期評価の結果をもって、実際の数値として。特に分かりやすいのがPTですと10メートル歩行ですとか6分間歩行試験みたいな、患者さんもイメージがしやすいものの結果を伝えて、確実にここは伸びてますから、この経過を続けていけばっていう話をよくします。
2-2	PT1	やっぱ定期評価だと歩行が多いんですかね。例えば機能面だとSIASとかもあると思うんですけど。	そういうことですね。それを一応、評価したものは全部、結果伝えてるんですけども、SIASですとか筋力に関しては、かなり療法士の主観が多いので、主観的な結果を患者さんにも伝えて、伸びてますよって話はするんですけど、それよりは、これまでの印象ですけど、そういった10メートル、6MDみたいなもののほうが喜ばれてる印象はあるかなと思いまして。
2-2	PT1	それは数値が出るっていうよりも、やっぱり客観的な指標だからこそっていう感じですかね。	そうですね。結局、SIAS、MMTも数値出ますけど主観的な要素が大きいので。
2-2	PT1	分かりました。ちょっと話が前後しちゃいますけども、帰った後、できるかなっていった時に、家族に頼っていいんじゃないですかっていうのはすごくいいかなと思うんですけど、それはご家族に対しても、ちょっと促しをするみたいな感じですか。	も、します。ごめんなさい、これはコロナ禍の前の話になっちゃいますけど、家族が積極的に来てくださる方とかですと、早いタイミングから一緒にリハビリテーションを入ってもらって、支え方とか、いわゆる家族指導っていうものは進めていきますので、そうすると家族の理解度も高まりますし、その家族側に、いかにフォローが患者さんに対しての安心感につながってるかみたいな話をよくしてたので。
2-2	PT1	了解です。	あとは今、コロナ禍の限定の話ですけど、患者さん側のリハを見れない状況になってしまうので、僕がよく提案するのは、患者さんのスマホをお借りできるんでしたらって言って、そのスマホでリハビリテーション中の様子、動画撮るので、よかったら家族さんに送ってもらっていいですよって言って、結構、それは実際やられて家族がうれしい反応とかも聞きますし、面談前なんかは、よく医師が動画撮ってといてほしいって言われるので。
2-2	PT1	そうなんですね。	同じような動画を撮って、今の様子が分かるようにという形でやりますけど、この辺りはやっぱり家族から全般的にポジティブなご意見いただけるので。
2-2	ST3	ですよね、人ですから、皆さん。了解です。で、いつかよくなるのかとか、よくなって実感してないとか、具体的な不安が出てくるっていうことに対して、対処法を次、教えていただきたいんですけども。例えば「よくなってない。どこまでよくなるのかな」みたいな不安に対してだと、どうですか。	結構、人によるんですけど、実際に数字を見せてもいいってなった人だったら、ここまでよくなりましたよって、数字とかにして見せてあげると、納得する方もいれば。
2-2	ST3	それは評価結果の。	評価結果とか、そうですね。これは医師に相談しないと、結果を見せていいかどうか、ちょっと関わってくるとは思うんですけど。あとは、ぼんやりしたことでも、「最初はトイレへ1人で行けなかったけど、もう1人で行ってよくなりましたよね」とか、そういうので、「入れました」とかですかね。
2-2	ST3	そういう具体的なものを出したりとか、「安静度がグッと、ほら、変わってますよね」とか言わないと、やっぱり患者さん自身は気付かない。	そうですね。はっきり言語化できるものじゃないと、あんまり気付かないのかなとは。
2-2	ST3	そうすると、「あ、よかった」みたいな感じに結構なるという。	そうですね。その日限りで、「あ、じゃあ安心だね」って、すごくしっかり理解してくれる方も中にはいるんですけど、毎回、不安を訴えて、なだめたら、「ああ、そうか」。毎回、ちょっと落ち着くみたいな方もいらっしゃるので。
2-2	ST3	よくなってるのが分かりづらいんですね、皆さん、やっぱり。	そうですね。やっぱり一日一日、毎日のことだと実感しづらいのかなっていう感じがあります。
2-2	ST3	分かりました。あとは家に帰ってからやっていけるのかみたいな、各それぞれの生活史に即した活動ができるのかの具体的なものへの不安が出てきた場合っていうのは、どう対処しますか。	それは、ちょっとリハビリテーションの内容にも結構、関わるので、もう一緒に考えるっていうのが多いかなとは思います。例えば、結構、「リハビリテーションでは、入院中はここまでできるようにしましょう」ってしたところで、「じゃあどういうところができなさそうですか」とか「どういうところが不安そうですか」って、まず聞いて、自覚のあるところ、ないところを見て、「じゃあ、これはこうしていけばいいよね」とか。具体的に説明していけたらいいんですけれども、なかなかそこまで奇麗にいかないことも多いかなっていう気はします。
2-2	ST3	分かりました。	あとは復職できるのかどうかみたいな感じで悩んでる方だったら、まずは「会社とは連絡取ってるんですか」とか「制度はどうなっているか、ご存じですか」とか「調べてますか」っていうことを聞いて、取ってないとか、そうなると、「いや、まずは連絡してみましょうか」みたいな話になったり、ご自分で、もうやりとりしてるっていう人だったら、まず聞いてみてくださいみたいな感じで進めていったりも。
2-2	ST3	制度に関しても、言語聴覚士さんから言うこともある。	言語聴覚士が直接、会社とやりとりしたことはないんですけど、しっかりしてる方だったら、結構、ご自分でやりとりをされてるので、それを、話を聞いてっていう感じですかね。あとは、ご家族の方を挟むっていうこともたまにはあるかなと思います。復職できるのかしらって悩む方は、結構、自分で連絡取ってみるって感じで取ってみたり、「今は休職中なんだよね。休職できるのは何月まで」みたいなことを詳しく知ってたりして。結構、そこはソーシャルワーカーさんとかに聞いても、やっぱ会社それぞれだから分かんないってところもあったり。
2-2	ST3	分かりました。その時に、過去の事例とか、「こんな人、いたんですよ」みたいなのを言ったりもするんですか。それはない。	言うこともあるんですけど、やっぱり制度がそれぞれ会社によって違ったり、あと制度はあるけど、利用できるのかどうかっていうのが会社によって違ったりするので、なかなか踏み込めない感じではあります。
2-2	ST3	「連絡取ってみたらどうですか」とか、促すぐらいってことですね、多分。	そうですね。よっぽど、家族さんと連絡を取ってみるっていうのも、たまにはあるかもしれませんけれども。でも、家族さんを挟まないといけないような方は、そもそも復職レベルじゃない方もいらっしゃるので、その方には「取りあえずは体を治すことが先だから、そっちを頑張りましょう」っていうふうに誘導していったりはします。
2-2	MD2	分かりました。では、次の質問です。その入院中期の不安に対して、どのように対応していますか。まずは機能面、能力面の不安について、何か対応していますか。	ご本人の思いを傾聴するっていうのはさせてもらってますし、傾聴した上で現実的な機能の改善の具合ですとか、能力の改善の具合をお話しするようにはしています。
2-2	MD2	それは、入院期間の前期と中期で違うことはありますか。説明する内容とか。	前期については、大枠の目標の設定だったりにはなるんですけれども、中期についてはより具体的に、例えばこのADLはこれくらいできるようになるでしょうとか、こういったところはちょっと助けが必要ですよとか、そういったことは具体的に言うようにはしています。
2-2	MD2	その他、家庭生活とか仕事とか、その辺りについては、そういったところの不安はどのように対応してますか。	ご本人とご家族ですとか関係者の方が、今はちょっと直接話すっていうのは難しいかもしれないんですけど、間接的にでも、例えばオンラインを使って話す機会っていうのをつくってあげるようにしたりとかっていうところで、不安が減るようにというところは、工夫はしているところです。
2-2	OT4	もう早く出ていけって言われて、もうみんな部屋の人、退院しちゃったし、まだ何もできないのに出ていかないといけないんでしょ？みたいな。	その人が本当に、そういう早く帰しましょうみたいな話題が上がってる場合と上がってない場合で、ちょっと言い方が変わるかもしれないですけど、本当に別に早く退院してもらいましょう的な話題がチームで出てない場合は、全然そんな無理に早く退院しましょうっていうことはなくて、ある程度、ちゃんと身の周りのことというか、家で生活できる準備が整ってから、整ったら退院っていうふうなんで大丈夫ですよっていうふうに言うと思うんですけど。
2-2	OT4	期間。いつに対するアンサーとして、これぐらい。	ある程度、分かってる人だったら言うかもしれないです。本当にこの方は、もう大体このぐらいかなっていうのが、大体、あと2カ月だろうみたいな。今の本人の能力と今までの経過から見ても、そのぐらいで目標達成できるだろうみたいな感じの人だったら言うかもしれないです。
2-2	OT4	まだ具体的に全然こっちも情報がない場合には、もちろん言わない。逆に今のだと、本当にゆっくりやるような人だと、そう言うっておっしゃってましたけど、もう一個のパターンで、本当にちょっと急ぎ目に退院を目指そうみたいな人だったら言い方がやっぱりちょっと変わるっていう。	褒めるかもしれないです。でも、このぐらい今できてますからね。大丈夫。
2-2	OT4	今の能力を褒める。今の能力だと退院できるよっていうのを。	今のこの状態で、そんなにもうおうちで生活するというところが、最初のその目標のところまで、そんなに時間がかからないというか、大丈夫ですよみたいな、励ます。そんな不安にならなくて。
2-2	OT4	だいぶ対処が違いますね、それ。それは。そういう褒めて自信を持たせて。	なんで、そのチームの方針は僕のあれでは変えられないので、退院させられようっていう、もし本当にそういう流れだったら、するじゃないですか。なので、それはそういう流れになってしまってるので、何とか退院に対して前向きな気持ちにしたいなっていう。
2-2	OT4	機能面をどんどんそれに向けて上げるのはそうなんですけど、精神的なメンタルの部分でも準備をさせていくようなアプローチをするっていう。	多分、まだ退院したくないっていう人って、まだ自分の中でのゴールには達してないというか、ていう場合だと思うんですけど、自信がないとか、それこそ自己効力感が低いというか、そこを何とか自信を持たせる。できてるんですよっていう。本当にできてない人だったら言わないですけど、そういう流れになってて。
2-2	OT4	それは言葉で伝えるだけですか。できてるよって。	とか、実際に訓練内で動作して、その時に褒めたり。
2-2	OT4	自宅の環境に似せて。	自宅の環境に似せた状態で、できるじゃないですかみたいな。
2-2	OT4	やって、やらせてみせ。	できることを自覚してもらうというか。退院できるということを自覚してもらうとかですかね。でも、本当にそれでも多分、いやいやみたいな場合は、これは僕から言うことはあんまり少ないですけど、病院に入院できる期間っていうのは決まりがあってとか、そういう本当の事情の話を医師からしてもらうっていう感じになっていくと思います。
2-2	OT4	不安の解消してるわけではなくなっちゃいますよね、そうなると。不安、しょうがないからっていう。でも、その期間があるっていうのを説明しても、やっぱ不安なので、そこに対しては作業療法で実動作みたいなのをさせて安心させるみたいな感じと、あと本当に長期的に入院する予定の方とか、チームと、方針としてそうだった場合は、包み隠さずに、そんなことはなくて、まだじっくりやっていきましょうみたいな説明をする。	しっかりできるようになって退院っていうふうなのでっていうこと。
2-2	Ns1	なるほど、そうですね。分かりました。じゃあ先ほど、ちょっと出ちゃったかもしれないですけど、「まひがよくなってない。どうしよう」とか「困ったな。不安だな」とか、あとは「動作を何回やってもできないんだよね。どうなるんだろう」みたいな不安が言われた時って、どうされてますか。	最初のころを知ってる人だったら、「最初のころの比べて、今はこんなこともちゃんとできるようになってますよ」っていうような感じで、できることをとにかく褒めてあげるっていうことをしてます。
2-2	Ns1	他の人ととかではなくて、もう、その人個人で。	その人個人でです。他の人と比べちゃうと、個人差あったりするし、他の人はこんなにできるのにっていうふうで、ちょっと自分ができないんだっていうふうに思ったりする人もやっぱいるので。「この人はちゃんと歩けてるのに、自分はまだ車いすだ」みたいな感じで見たりする人もやっぱいるんで、他の人と、あんまり比べないようにはします。
2-2	Ns1	実際にそれで褒めて、「ああ、よかった」っていうふうになる方も。	「あ、そうなんですね」っていうふうに言われて。なかなか自分でやってると、毎日のことなので、ちょっとずつよくなってても気付かなかったりするんで、言ってあげたほうが、「あ、そういえば、そうか」っていうようなので。
2-2	Ns1	何で気付かないとかありますか、それって。	やっぱ脳卒中とかをやった後の人なので、どうしても高次脳とかのほうで問題があったりして、なかなか記憶とか長期的なものが定着しなかったりするんで、最初のころのことをちょっと覚えてなかったりするので、そういうのも多いですかね。あとは最近来る人だと、やっぱ覚醒が最初すごい悪かったりするので、どうしても「最初のころは、全然もう、うとうとしてて分かんないです」っていう人が多いので。だんだん離床とかを進めていって、覚醒よくなってって、自分のことを分かるようになってくるんで。
2-2	Ns1	了解です。また前期だと、医師に話をしてっていう内容が多かったですが、中期になると、結構、看護師さんが雑談のような感じで褒めていくっていうほうが多くなるんですかね。	そうですね。入院期間がそれなりに、中期の人だと、多分、1カ月ぐらいとかってたってくる人になるんで。そうなると、僕らのほうでも結構、毎日、見たりするんで、どういうふうによくなっていくのかっていうのが目で見てしっかり分かるかなっていうのがあるんで。
2-2	Ns1	それは、まひが例えば、ちょっと嫌な質問ですけど、ほんとによくなってない場合とかって、どう。「よくなってないんです。不安なんです」って言ってきてる人に対して、「いや、ほんまよくないよな」みたいな時ってあるじゃないですか。	どうしてもそういう人もいますけど。やっぱ、でも、そういう人でも、リハビリテーションをやってったら、多少よくなってくる可能性っていうのはあるんで、「まだこれからじゃないですかね。長い目で、ちょっと見ていきましょうか」っていうような感じでやってますかね。
2-2	ST4	気付き始めるわけですね、そこで。よくなってきたからこそ、気付いちゃう。	気付きというよりも、自分のできないことに気付いてき始める段階とかですかね。気付き始めて、何でできないんだろうっていう感じで、「やっぱ自分って、ここが見落としやすいんだ」みたいな感じで。
2-2	ST4	そういう、最初は逆に気付かせようとして、何も不安じゃなくて、だんだん気付いてきたってなった時に、どう対処するんですか。「うわ、気付いてきた。不安になってきた」みたいな。	不安になってきた。でも、確かに見落としはあるけど、自分で気付けるようになってきたのも大きな一歩なので、そこをまず褒める。
2-2	ST4	いいですね。	「自分で気付けるようになったのは、すごいいいことなので、気を付けていきましょう」みたいな感じですかね。
2-2	ST4	それは、一般的にそういう高次脳機能障害の人は、最初にそういうのなんですみたいな情報提供をした上で褒めたりするんですか。ていうことではなくて、そういうのはまだ言わずに、「よくなってますから」。	認知とかが結構しっかりしてる人とかであれば、全然、情報提供とかしますかね。「こういう障害があるので、こういうことが起こってます」っていうのをしっかり伝えたほうがいい人と、伝えても、よく分かんないっていう人と、やっぱりいるとは思うので、ですかね。
2-2	ST4	なるほど、分かりました。あとは、嚥下の人とか高次脳機能障害の人だけど、失語症の方だと、どんな、その時期に。だんだんリハビリテーション進んできて。	だんだんと。復職を考えてるような失語さんとかであれば、最初の段階に情報収集はしとくんですけど、本人さんの能力に合わせて、どれだけ家族のサポートが得られるかとか、職場のサポートを得られるかとか、いろいろ考えて。ここではやってないんですけど、前の病院とかだと、実際に模擬でやるみたいな、模擬の講師してる人とかの模擬授業とかやったりとか、喫茶店やっている人とかだと、メニュー表、模擬接客みたいな、そんなのとかはやってました。
2-2	ST4	じゃあ、だんだん中期になってくると、失語の若い、復職しないといけないっていう方だと、復職に対しての不安感とかが出てきて、実際の場面を模したようなのでやってもらうっていう対処法って感じですかね。	そうですね。あとは家族さんとコミュニケーションをやっぱ一番、取らないといけないので、電話だったり面会だったりとかを結構いっぱい、たくさんして、家族さんにもコミュニケーションを取る方法とか、家族にも伝えれるんだよっていうのを本人にも。実際に伝わったっていう達成感じゃないですけど、そういう体験をしてもらうというか、そういう機会。
2-2	ST4	先生たちが「大丈夫、伝わりますから」って言っても、なかなか通じないものなんですか。	私たちは失語とか慣れてるので、何となく言いたいこととか分かっちゃう時もあるんですけど、やっぱり家族とか初心者の方とかは、なかなかコツをつかむまで難しいと思うので、家族指導とか、いっぱいしていって、実際に話す機会を増やすというか。
2-2	ST4	だと、面会が制限されてたりすると困っちゃいますね、それ。	そうですね。やっぱ電話だけだと、失語だと難しいので、テレビ電話とか、そういうのを使うしかないんですけど。
2-2	ST4	実際に電話と対面だと、明らかに難易度が変わってきちゃうと。	違うと思います。声だけっていう情報と、やっぱ表情とか。
2-2	ST4	それ、実際に会うのと、リモートだと、またちょっと違うんですか。あんまデータってないですよね、これ。	本人がどう思うか分かんないんですけど、やってるこっちとしては、やっぱリモートより、実際に会ったほうが。何でかって言われると、何でですかね。
2-2	ST4	なんかその感じは分かります。	実際に会ってもらったほうが。
2-2	Care worker1		そういうのはソーシャルワーカーの人にお伝えして、ちょっと時間取っていただいて、どういうサービスが使えたりとか、補助があるのかっていうのは、お話ししていくようにしているんですけど。
2-2	Care worker1	家族と連絡が取れないっていうのは、家族側が、ちょっと取らなくていいですっていう感じ。	すごくいっぱい電話しちゃ困るんでっていうのもありますし。
2-2	Care worker1	ありますよね。	それはケース・バイ・ケースなんですけど。大体皆さん、覚醒上がってくると携帯持ってきていただいて、それもリハビリテーションの一環になるので連絡取っていただいたりはしてるんですけど。
2-2	Care worker1	話し相手。	最近どうですかとか、困ってませんかっていう一言があると、気持ちが休まるみたいなことはよく言われます。
2-2	Care worker1	まさに寄り添いリハビリテーションですね。	割とそううつの人とかは、そういうふうに言われることが多いです。
2-2	Care worker1	やっぱ中期なのでいろいろ出ましたけど、例えば、その対応法に移っていきますけど、不眠とかに関して、先ほど出たのは人の出入りとか周りのこととかがあると思うんですけど、その不眠で嫌なんですとか、ちょっと体調悪いんですっていった時の対処法って、何かケアさんとして、こんなことやってますっていうのは。	例えば眠剤とか導入剤とか希望しますかっていうことを確認して、飲んでる方だったら、それ、変更できるのかどうか看護師さんとか先生に確認してもらったり、飲んでない人は、それを飲むことが可能なのかって確認するっていうのと。
2-2	Care worker1	情報提供っていう感じで、そんなこと言ってるんで。	それが本当に体が痛くて眠れないとかもあるので、どうして眠れないかを聞くっていうのは気を付けてますけど。
2-2	Care worker1	眠れないんですって言って、自分が何かするっていうよりは、その次の対処法の情報をどんどん取っていくっていういうことですね。あとは、将来への不安とか家族関係とか帰った後の不安とか仕事への不安とか金銭面とか、いろいろ出てきましたけど、その将来に対しての不安感には、例えばどんな。	大体傾聴して、解決できないことのほうが多いので、それを誰かに相談することが可能なのか、おうちの人とかに。か、それを誰かに解決してほしいと思っているのかとかっていうのを、まず自分がどうしたいですかっていうのを聞くようにはします。
2-2	Care worker1	例えば仕事に対しての不安、戻れるかなって心配に思ってる方だとすると。	会社の人に、そういう相談できる窓口はありますかとか。
2-2	Care worker1	漠然としたものを、もっと具体的に見せて。	そうですね。自分で解決できる策があるのか。私たちがこうですよねって言うことはできないので、その自分の周りに、それを解決できそうな、サポートできそうな人がいるのかを自分で探ってもらうような質問にはしてます。
2-2	Care worker1	すごいですね。じゃあ、そしたら全部に、家族関係でも帰った後の動きが不安とか、仕事の不安とかに関しても同じように。	昼間は誰か頼れる人がいますかとか、いないっていうんだったら、じゃあ電話とかできそうですかとか。帰った後は多分、ご自分で考えなきゃいけないので、その意識付けができるように少しは気を付けてます。
2-2	Care worker1	ですよね。金銭面とかも大体同じですかね。ちょっと毛色が違うような気がしてて。	もう私たちで難しいので、ソーシャルワーカーの人に補助とかがあるのかっていうのを、大体アンケートの時に細かく聞くので、そこに書いとくと朝のミーティングで伝わるので。あとは、もうお2人で面談してもらっていう形になるんですけど。
2-2	Care worker1	これに関しては向こうからの情報をどんどん取っていくっていうよりも、こっちがだーんと情報を、こんな制度があるんですよって情報を与えるために、それもケアさんから情報取って、しかるべきルートにつないでっていうことですね。そこで解決できることもあるし、これも、できないことも。あとは人と話したいみたいな、つながってたいみたいな不安感、孤独感なのかもしれないですけど、それに対しては。	お話聞いてあげたりとか、いつも見てますよって、心配してますよっていう形でお声掛けすると少し安心されるみたいで。
2-2	Care worker1	回復期リハビリテーション病棟でも、やっぱり。そうなんですね。じゃあ頻繁に声掛けしたりとかですか。	そうですね。ちょっと心配な人にはなるべく声掛けて、変わりないですかっていう形でお話はするんですけど。
2-2	ST1	でも、こっちとしてはちゃんと良くなってますよみたいな感じですよね。	フィードバックはもちろん、だからやってることとしては、だからフィードバックは必ずする。あと、最初はこうでしたっていうので、今は。
2-2	ST1	対処法の一つとしてってことですね。	どんだけ客観的に良くなってきたかってことを示す。高次脳機能障害なら点数だし、食形態だったら。最初、こんなどろどろだったけど、今、こんだけ食べれてますよねとか、そういうふうに分かりやすく改善点をフィードバックするっていうのはします。
2-2	ST1	良くなってますよって実感してもらうみたいな。また、先ほど出てきた見通しみたいなものを、あらためてここで言ったりも。	予後的なことは絶対医師からしか言えないっていうことは説明して、ただ、なので、言語聴覚的なゴールはふんわり伝えるかな。多分、おうちと普通に近いものは食べれるようになるとは思うんですけどとか。
2-2	ST1	断定はできないですよね、私たち。	できないけど、ここをでも目指しましょうねっていう形では言います。
2-2	ST1	じゃあ良くなってますよっていうフィードバックを、より具体的に伝えて、かつもう一度、全体像を示して。	そうですね。目指す方向というかを。じゃないと、日々、ただリハビリこなしてて、本当に良くなるのっていうんですかね。何のために何やってるかっていうのが分からないと、ちょっとこっちは不満になっちゃうかもしれませんけど。本当に、これやって良くなるのっていう確信がないと、それこそ不安になられるので。
2-2	ST1	それでも一応伝える。	はっきりと伝えないです。そうですかねとか言って、ちょっとそのパターンは本人も認知悪かったり理解悪かったりだと、精神的なものがある方も多いので、申し訳ないですけど、そこは医師からびしって言ってもらうように理学療法士と作業療法士と相談して持っていきます。
2-2	ST1	分かります。	もちろんちょっと言いますけどね。本当ですかとかって言うぐらい。それ、難しくないですかぐらいは言いますが、断定的なことは言わないです。
2-2	ST1	ジャブを出して。	ちょっとお医師さんに聞いてみましょうかとかって言って、お医師さんとつなぐっていう。
2-2	ST1	お金、ありますね。お金の心配。	それはもう親族の方に封筒とかポストを見てもらって、持ってきてもらって、ソーシャルワーカーさんにお願いをして、口座、もう自分で振り込むんだったら言語聴覚の時間に、私、行ったことあります、口座まで、ATMまで行って、振り込みとか。リハビリテーションの一環としてっていうことはあります。
2-2	ST1	ここは、メインはやっぱりソーシャルワーカーさんとかになるんですかね。	そうですね。ただ、ソーシャルワーカーさんに、リハビリテーションの時間しか、そういうこと相談できないみたいな。しっかり1時間、お話しできるのが、やっぱり言語聴覚士との訓練は特にしっかりお話しできる時間なので、そういうの、ぽろぽろ出てくるんですよね、実はとかって。そういうところをソーシャルワーカーさんにつなぐってことをします。
2-2	PT3	じゃあ、その不安に対しての理学療法的なアプローチというか、さっき出てきた、動きが良くなってる、良くなってないっていうのと、歩行が良くなってる、なってないっていう不安が出てきたと思うんですけど、それに対してのアプローチというか、関わり方みたいなのって、日頃、どうされてますか。	やっぱそれはできるようになったところを本人にしっかり提示するってことですよね。できないって言ってても、入棟時と同じわけでは全然なくて、確実に入棟時よりできる、ADL面も、機能面はどっちもありますけど、ADLに関しては基本的に良くなってるので、〓交互に〓これができるようになりましたね、あれができるようになりましたねとか、理学療法的なところで言うと、歩行とかだったら歩く、その10メートル歩行とか、そういうデータを用いて、歩くの、こんだけ早くなってますよとか、そういうふうに伝えるようにはしています。
2-2	PT3	フィードバックをしっかりするみたいな感じ。それ、今、10メートル歩行の秒数とか速さとかだと思うんですけど、その他、良くなってるよっていうフィードバックで使う手法とかって、なんかありますか。	何かが自立したとか、そういう時、これで、1人でトイレいけなくて、今、1人でトイレ行けるようになってますよねとか、比較。
2-2	PT3	できてるところを本人に言うっていう。	しっかり言うっていう。
2-2	PT3	こんだけ良くなったよみたいな。それは機能だとか動き、どっちともですね。	良くなってるところは本当にしっかり褒めるじゃないですけど、その上で前期ほどじゃないですけど、退院に向けて、あと、こういうところを頑張りましょうっていう目標も、また共有をしたりはしますが。
2-2	PT3	あとは、その良くなってるところをフィードバックするっていう話ですけど、結構、患者さんによっては、ちょっと気付きにくいというか、やっぱり目標が高かったり、病前だったりするので、なかなか気付きにくい、かつ本人の目標が高いっていうので、いまいち受け入れてくれない場合とかっていうとこで、なんか工夫されてる点とかあったら教えていただきたいんですけど。	そこは私も悩みのところではあります。ので、具体的にこれをしてるっていうのは思い付くところではないです。
2-2	PT3	中期の。	あと、やっぱ中期のそういうところだったら、例えば装具とかでも、こういうことをやってる人がいます、仕事だったら。こういうふうにやってる人がいましたねとか、人によっては、それでうまく社会復帰してる人がいますよみたいな話をしたりはします。でも、それによって、その状態かってなる場合もあるので、もうちょっと気を付けてはいます。
2-2	PT3	今の状態でもやれますよみたいな。	そうですね。装具とつえ使っても、しっかり出勤していますよとか、いますけど。そこは、でも結構、どっちにいく場合もあると思う。いいポジティブになる場合も、そこまでしかいかないのかってなっちゃう場合もあるので、それは結構、慎重に発言してはいますけど。
2-2	Ns2	今後の「働けなくなった。どうしよう、お金が」とかではなくて、どっちかというと入院中。	入院費用。まず結構、今後についてとかも、復職がとか、お金がって話も聞くんですけど、正直、なんか看護師があんまりお金の話とかは。多分、あんま、みんな詳しくもないと思うので。結構、ソーシャルワーカーさんに、すぐ介入依頼を医師とかにしちゃう場合があるので、あんま詳しくはちょっと。ソーシャルワーカーさんとかのほうが分かるかなと思うんですけど。
2-2	Ns2	じゃあ対処法としては、一応、聞くけど、ソーシャルワーカーさんに。	そうです。ソーシャルワーカーさんとか、もう専門の人に。知識があんまりないので、ソーシャルワーカーさんとかに早めに相談したりとか。診断書とかは、土日を挟んだら、やっぱりできないので、できるだけ医師に、もう直接、紙に書いて、「この人、お願いします」って、お願い。早く対応できるように。
2-2	Ns2	促すというか、もう医師に声掛けるしかないんですか。	促しているところ、声掛けるところはあります。
2-2	Ns2	2つ目の「退院日が未定で、いつまでこのリハビリテーションするか分かんない」と、「行き先も目標も分かんない」。家族が知ってる場合と、本人、分かんない場合あるっておっしゃってましたけど。そういった「いつまで、これやるの？」みたいな、「どこに、どうなっちゃうの？」みたいなことだと思うんですけど、その場合って、どんな対応をされてたりするんですか。	その場合、でも実際、私も、これがもう退院のめどだとか分かるわけではないので、例えばミニカンとかで、多職種の先生たちの専門的な意見を聞いて。本人、でも、私はあんまり直接は伝えないんですけど。先生に「今後のこと、ちょっと話してあげてください」っていう、結構、先生任せにしてるところはあります。なんか看護師から言うより、先生のほうが説得あるかなと思ったり。
2-2	Ns2	「安心して」みたいな。	そうですね。今後のこと見通せなくて不安の人とかだったら、「今、これはできるようになったよ」とか、フィードバックとかは割かし。「最初、入院したころはこれぐらいお手伝いしてたのに、今はもう自分で立てるようになったんだね」みたいな、できることは、できるだけ積極的にフィードバックするようになってます。してますけど。
2-2	Ns2	言葉で。	言葉で。あとは、ミニカンとかは結構あるけど、実際、あんまり看護師が積極的に介入できてないところがちょっと課題なので、まだ。
2-2	Ns2	介入、ミニカンに参加できてないみたいな感じですか。	退院のめどとかって、結構、医師はもう、この患者さんの担当だし、療法士さんもこの患者さんの担当だけど、看護師って、毎日、受け持ち変わったり。
2-2	Ns2	看護師さんは違いますもんね。	何やかやプライマリーっているけど、他に受け持ちがいるから、そんな積極的に介入できてるわけじゃないので。私も実際、じゃあ自分のプライマリーの家族構成とか、介護どれぐらいしてくれるかみたいな、もう正直、分かってるわけではないので。そこがもうちょっと共有できたら、ほんとは患者さんにもこういうめどだよとか説明しやすいっていうか、説明できるのかなとは思うんですけど、私、まだ実際、多分、あんまりみんな、できてなくて、それは課題です。
2-2	Ns2	なるほど、分かりました。最後に出てきた、転科してきて、「前の先生、大丈夫かな。知ってるかな」みたいな、そういったことに対しては、どう対処するんですか。	そこは、結構、もともとの主科に直接もう言ったりもあるんですけど。多分、整形とかだったら、ほんと「足の傷の滲出液、増えてきたんで、診てください」とかあるんですけど。それか、FNPの先生とかも、救急科の患者さんとかいたら、回ってきてくれるので、その人を介入するとかですかね。それか、もうリハ科の医師から元の科の先生に説明というか、声掛けてもらうというか。
2-2	Ns2	実際に、もう情報を主科の先生だったりとか、リハビリテーション科を通して、そっちにつなげるようにする。	そうです。医師には報告するようにはしてます。卒中の人に、「患者さんがこう言ってるんですけど」みたいな、「連絡取ってもらえますか」とか。
2-2	Ns2	じゃあ、すぐ結構、来てくれる。さっきの感じ。その結果が、さっきの。整形だと再診などとかで、卒中科になると、あんまり来ない。来ないわけでもない。	でも、結構、いや、診てくれる方とかもいるんですけど、来ないわけではないです。一応、なんで卒中は、結構、再診が定期的に入るわけじゃないので、こっちが何か。だから、何かあったら連絡してくださいみたいなイメージなので、例えば。
2-2	PT2	じゃあちょっと今、対処法も出てきたと思うんですけど、例えばリハビリテーションの疲れによってとか、良くなってる感じがしない、改善を感じられないっていう方に対して、それをわーっと言われた時に、どんな対象法をしてるかっていうのを次。	疲れてきたっていうことに関しては、多くは、もう素直に休憩を上手に入れるといいますか、ちょっとリハビリテーションの負荷を減らしてもいいのかなって僕は思います。正直、中だるみするのは、もうしょうがないと思うので、優しくなる瞬間をつくるといいますかはありかなって思ってます。
2-2	PT2	じゃあこの日々、毎日同じ単調なリハビリテーションっていうよりは、意図的に休息日みたいな。	リラクゼーションをちょっと多めにするとか、理学療法士であれば、特に歩行が多かったりすると、ちょっとリラクゼーション多めだったりとか、いろんなことに、他ごとにアプローチをして、ちょっとあんまり動いて疲れたという印象を与えない日をつくったりとかっていうのはしたりします。
2-2	PT2	プログラムを変えるっていうこと。	プログラムを変えちゃいます。あとは本当に気分転換で、この時期だったら外に桜見に行ったりとか、本当に〓そのとおりですけど〓、そういうことはしたりします。
2-2	PT2	身体的なものから精神的なものでの休息日をつくる。もう一つの、この良くなった気がしない人たちっていうのは。	難しいですね。一番難しいと思うんですけど、一つは、ご本人が納得する形のフィードバックをしてあげるっていうのがいいと思うんで、僕の感覚だと、例えば理系みたいな人だったら、男性みたいな人だったら数字を見せてあげるような形がいいと思うので、実際の数値、秒数がこれだけ早くなりましたとかが結構いいかなって思ったり。あとは三次元のフィードバックとかもあったりするんで、ここで用いられるような客観的指標を用いて、男性には割とフィードバックします。女性は意外と感覚的なこと、偏見になるかもしれないんですけど、感覚的なことでもいいですし、良くなりましたねっていう正のフィードバックがそのまま効くことも結構多いと僕は印象としてはあるので、なんで、いろんな人から訓練中に言ってもらったりとか、良くなりましたね、元気になりましたねっていう、みんなのわいわいしたフィードバックっていうのが、僕は有効だと思ったりする人が多い…
2-2	PT2	確かに、私もそういう感じはします。その数字で示すっていうのは、使うものとしては三次元の解析装置だったりとか。	あとは動画とかを撮ったりもするので、動画で、ちょっと客観的ではないかもしれないですけど、動画を見て、こういうふうに良くなりましたとか、これがずれなくなりましたねとかもそうですし、実際に測った数字をお伝えしたりとか、そんな形でお伝えすることが多いかなと思います。
2-2	PT2	あとは、質的にどんどんフィードバックをするっていった場合は、個人の意見じゃなくて周りも巻き込んで。	周りも巻き込んで。いいと思います。
2-2	PT2	それは、周りはやっぱ多職種も含めた感じの。	基本的には、訓練室であれば理学療法士が多いんですけど、僕は意図的に病棟歩きに行ったりとかする時に看護師さんに見てもらいたいと思って、意図を持ってやったりすることあるので、そうすると看護師さん、結構、気のいい人はしゃべってくれたりとかするんで、見たことない人が歩いてると、よく歩いてるねとかって言ってくれるんで、それは結構、正のフィードバックでいいかなって思うので、看護師さんに意図せずサクラしてもらうみたいな形は結構いいかなって思います。
2-2	PT2	それと、あとは良くなった気がしないっていうの、ちょっとリンクしてるかもしれないですね。	ゴールをイメージしてやってるんですけど、その途中であって、まだ修正自立に向かうまでの監視とかっていう時に、全然良くなってる気がしないとか、ちょっと質的なフィードバックをするようなことが、この時期って多分増えると思うんです。こういうところ、良くなってますって言っても、それが実感できなくて、見た目上、変わってないとか、本人の内観が変わってなくて難しい、リハビリテーション良くなってる気がしないみたいなのはあります。ここを乗り越えると多分、自立に入っていって、いいのかなって思うんですけど、その時期っていうのは結構難しいなっていう印象です。
2-2	PT2	実際に良くはなってるんですよね。	療法士から見て良くなってること、結構多いので、適切なフィードバックの仕方とかができてればいいのかもしれないんですけど、一方で、うまくやっていても、やっぱり本人がうまく認めてくれないというか。障害の受容にも関わるかもしれないんですけど。
2-2	PT2	実際に良くなった気がしないっていうのは、最初の時にもありましたけども、本当に機能面の動きなのか、まひはそのままなんだけど、歩けるようになるはずなんだけど、そこがなってないとか、活動面が、どっち寄りなのかなっていう。	活動面のほうかなって気がします。機能は変わらなくて、でも動けるようになってると、僕たちは動けるようになってますねって言うけど、本人は、手がそもそも動いてないじゃんとか、足が動いてないじゃんみたいなのって、良くなってないっていうのも言われたりはします。
2-2	PT2	じゃあ機能が良くなってなくても、動けるようになってたら、ある程度、不安は解消される。	かなっていうのはあります。そこを割り切れてる患者さんだったら、まさにそのとおりで動けてればいいと、今の体で動けるならいいって思うんですけど、結構難しいのが反対の患者さんかなって思います。機能が良くならないから、どんだけ動けてても。
2-2	PT2	いますよね。	手が動かないからみたいな、足が動かないからって言われる方は多いので、こっちの方はかなり根深くて、なかなか解決に至りづらいっていうのはあります。
2-2	OT3	周りとの進度の比較というか。そういった不安が出てきた時に対して、対処法はどうでしょうか。	対処法としては、具体的には言えないんですけど、やっぱり年齢の違いだったりとか、もともとのまひのレベルがそもそも違ったんですって話とか、その人と比較しても仕方がないよっていうところは説明をしっかりするっていうところと、実際のご自身が良くなってきた経緯を自分でなかなか認識できない人は、開始時の動画と現状の違いを比較して見せたりとか、こんだけ改善してるよっていうところが自分で認識してもらえるようにしたり。あとは、私たちももちろん話聞きますけど、リハビリテーションの時間削られちゃうから、ちょっと心理士さん入れてもらったりとかですかね。
2-2	OT3	個別性を伝えて、単純には比較はできないよっていうのと、それでも良くなってるよっていうフィードバックはしっかりと入れるっていうのと、それでも駄目なら心理士さんの介入をしてもらうみたいな感じ。じゃあフィードバックの方法としては、さっき言ってたみたいな動画が多いんですか。	動画が一番、多分、分かりやすいですよね、本人としても。あとは、数値で出せるものっていったら、高次脳機能障害とかは数値で出せますけど、なかなかまひのレベルが〓1A〓から2になりましたとか言われても多分よく分かんないでしょうし。だから指標かな。あと、前はこうでしたよねっていう会話で、確かに、あの頃はこんなに手伝ってもらったねっていうのを、やっぱ動画、全員が全員残せれてるわけではないので、こうだったねっていう話はしますかね。
2-2	OT3	患者さんが分かりやすい方法でのフィードバックをして、それが、一番は動画で見せるのがいいかなっていうので動画を使ってると。数値に関しても、患者さんが分かるのであれば出してみたいな感じですか。	結構、もともとできてたよみたいな人いるじゃないですか。いやいや、できてませんでしたよっていうところも、その頃って、まだちょっとぼーっとしてたりとかもあるとは思うんですけど、だから個人的にはちゃんと残しておいたほうが、後々のフィードバックにも。
2-2	OT3	本当、そうですね。	家族に後から見せるにしてもいいかなっては思います。
2-2	OT3	了解です。その他、不安じゃなくて不満のほうになっちゃいますけど、ストレスとか、動いたら怒られちゃうとか、抑制されてるとか、それに対してはなんか。	これは難しいんですけど、動きたいけどっていうタイプだったら、うちだったら自主トレの量を増やすとか、病棟のリハビリテーションも、ちょっと自主トレも入れてもらったりとかですかね。中には、認知しっかりしてれば、免荷、サスペンション付けて、ひたすら歩いてもらう自主トレ入れたりとかもできなくはないですけど、リスクがちゃんと分かってやれる人であれば。それで運動量を確保。自主トレ、本当動きたい人は、もうずっとリハビリテーション以外も自主トレしてるんで。いい環境なんですけど、それができる環境のことは。とかかな。でも本当、抑制してなきゃ転落するよねレベルの人だとなかなか難しいから、看護師さんが一緒に連れ回してくれてたりとか、ずっと誰かが近くにいるようにしてくれてたりとか、学生さんがリハビリテーションもいるので、ちょっと学生さんに手伝ってもらって1時間、作業療法室でお話ししながら、ちょっと机上課題してもらっ…
2-2	OT3	それは付いてることで絶えず、今、こういう状態なんですよっていう情報を入れ続けるのか、本当、ただいるだけ。	ずっともう5分置きとかに聞く人もいますけど、大丈夫だよっていうのは多分、看護師さんたちも言ってくれてるし、私たちも何時まではここでこうしましょうねって言えば、ちょっとまた忘れてというか安心してやれて、またちょっとしたら、また気になったら多分言うんですけど、言ってあげれば、また落ち着いてみたなのを繰り返す人は繰り返します。
2-2	OT3	高次脳機能障害がある方特有の不安と、その対処法っていう感じですね。	誰かいればっていう話で、多分、院内デイとか昔やってたんですけど、コロナ禍になってからなかなかできなくってっていう感じで、それも中止しちゃってますけど。その分、個々で対応ですかね。
2-2	OT3	誰かいる。絶えず、聞きたい時にすぐ聞けるような環境を整えておくみたいな。	作業療法室だったら張り紙しておいて、何時まではこれしましょうみたいなふうにして、すぐ忘れちゃう人は近くにして、ここ読んでくださいって言って、落ち着くとか。
2-2	OT2	分かりました。その中期の、ちょっと表出が少なくなってきてるかもしれないんですけど、恐らくあるであろう不安要因に対しての対処法っていうのは、どんなことを日頃やってたりしますか。さっき出たのは解決案みたいな、活動面に対する解決案とか。	そういう人たちはだからそれは不安としての表出はあんまりない印象ですけど、解決策として、不安に感じるかもしれない、ことに対して解決策を提示して、それに向けてリハビリテーション頑張ってもらうっていうような感じですかね。もうちょっと、恐らく高次脳機能障害とかで正確に認識し切れずに、やっぱりまだ治るのか、治らないかっていうことにこだわってしまう人に対しては、正直、前期と同じような対応ですかね。治る、治らないは、説明できません。でも練習すれば良くなりますよっていう話をするしかないので。
2-2	OT2	そうですよね。	そうしてるような感じです。あと、ごめんなさい、今、一個思ったのは、今、僕が思い描いてる人、結構、割と若い男性、現役世代の人を思い描いてるんですけど、一方、高齢の方だと、家に帰れるのか、帰れないのかっていうことは結構、本人の能力プラス家族のサポート能力加味して、結構、どっちに転ぶか分からないみたいな、結構いて、そういう人で、こんなんで家帰れんのかって言う方は多いなって思いました。そういうことを言うのは中期が多いんだと思いました。
2-2	OT2	まだ結論が出てなくて、せめぎ合ってる時間だからってことですね。ここが勝負みたいな。	本人の希望は家に帰りたいだけど、家族が施設も候補に入れててみたいな状況で、でもリハビリテーションでは、まだ十分に歩くことできずにな状態の時に、こんなんで帰れんのかってことを言う人はいます。それは前期や後期よりも中期が多い印象ですね、やはり。転帰先がまだ決まってない状態なので。
2-2	OT2	その時って、どうするんですか。療法士から。	どうしてるか。どうしてますかね。
2-2	OT2	帰れます？みたいな、どう思います？っていう。	それに関しては、でも、そうですね。だから同じこと言うてるかもしれないです。リハビリテーション頑張ることで良くなりますから頑張っていきましょうっていう。
2-2	OT2	その結果、どうなるかは。	もう、そうですね。あとは、そういう人って結構、帰りたい言う割にはリハビリテーションあんまり頑張らないみたいな人も多い印象なので、だったらもうちょっと具体的に、この回数立つようにしましょうよとか、ここから自分の部屋ぐらいまで歩けないと家帰ってからも歩けないですよみたいなことを言って、効果的な訓練〓率上げる〓ように意識はしてますかね。
2-2	OT2	じゃあ不安として出て、中期だと不安として何かぼんぼんって出てくる方っていうのは自発的に動いてない方も多いというか、よく目にするような感じ。多くはない。	でも、同じぐらいですかね。患者の母数にもよると思うんですけど、さっきの現役世代の方のパターンと、高次脳機能障害で結構若手なパターンと、高齢者でちょっと認知機能低下してる人のパターンと、どっちがどう多いみたいのは、ちょっとあんまり分かんないです。
2-2	MD1	では、その入院中期の不安に対して、先生はどのように対応していますか。	自宅帰ってからのIADLへの不安に対しては、まずは自宅での生活をしっかりして、その後で考えましょうっていった答えをしてます。
2-2	MD1	あとは、症状とか病気についてはどうですか。	症状とか病気の不安に対しては、その時期になると、その後、症状が劇的に良くなることは少ない患者さんが多いので、症状が良くなるっていう期待よりは、リハビリテーションなどで自分のできることを増やしていきましょうっていう言い方をしてます。
2-2	ST2	例えば、今どこら辺まで来てるのかみたいな不安を話される方とかに対しても同じですかね。	そうですね。でも、あと、そういう方には「なので、こういう練習をしたいです」っていうのをプラスして言うようにはしてます。「こういう練習が必要。ここを上げていきたいです。だから、この練習を今、してるんです」って。今、練習してるリハビリテーションが、何でやってるんだろうっていうふうにあまりならないほうがいいかなと思って、一応、言っていて。
2-2	ST2	その目標がここでみたいなのも含めて紹介するんですか。	そうですね。やっぱりおうちへ帰った時に、コミュニケーションが困るといけないのでっていうので。あと、結構、やっぱ言語とかでも、代償手段っていうものを途中から取り入れたりしなくてはならない時があって。そういう時に、自分が言葉が出なくて困った時に、こういうのを開いて「あ、これこれ」って言えたら、ちょっと便利かなと思ってとかっていうような。なんかそういうのの受け入れにも、将来的な話を入れて、「だから、これを提案してます」っていうようなことを伝えていったりはします。
2-2	ST2	なかなか表出もできないし、理解もできない方に対して、目標を伝えたりか合意形成をするっていうのって、どうしてるんですか。	ほんとに失語の方は、検査とか結果から、いいモダリティーを使って。結構、やっぱりどの方も確認と推測がすごく必要な感じがして、ちゃんと理解されてるかなっていう確認と、本人が言いたい、間違えちゃう言葉を、「え、これですか。これですか」っていう推測をいっぱいしてやっていってる気がします。
2-2	OT5	そういうのに対して、作業療法士として、どういった対応を日頃していますかね。次の質問に移りますけど。	短期目標を決めて、まずはここまで、具体的なADLの目標を挙げて、そこに向けてやっていきましょうっていうことで。あんまり長期的に「家に帰るには、じゃあ、こういう状態でならなきゃいけないし」っていうよりかは、やっぱり「今、病棟内でできることを増やす」っていうので、「そこに向けて、今、こういうことをやってます」みたいなところの情報共有をしっかりするようにはしてます。
2-2	OT5	例えば、いろんな病気とか、けがによって異なるとは思うんですけども、パッと思い浮かぶ、なんか「不安、不安」って言っている人に対して出す目標としては、何がありますかね。パって思い浮かぶやつ。	「不安、不安」って言ってる人に対してのADLの目標。
2-2	OT5	はい。よく言う。	それをよく言うやつは、トイレです。ただ、トイレとかも、やっぱ移乗フリーとかで行けてない人とかが、一番、そういう不安とか不満を抱えやすいので。結局、ナースコールの対応とか、全然、対応が遅くなったりとかして、活動制限が多過ぎて、不安だったり不満だったりとかが出てきやすい。
2-2	OT5	逆に言うと、ほとんどの人がトイレに行けないぐらいというか、結構、ADLでも自立度の低い人が大丈夫かなみたいなことをおっしゃっているってことですかね。	ある程度、活動量も上がってきてるけどっていう時期が中期なので、やっぱり「じゃあ、まずはトイレに1人で行けるようにやっていきましょう」っていうことがもうほとんど。
2-2	OT5	いいですね。	やってることは、なるべく声掛けを。病棟内の生活を。
2-2	OT5	あいさつ、プラスアルファ「頑張っているね」とか。	結構、閉鎖空間なので、ここの病棟は。で、擦れ違うタイミングとか、リハビリテーションをしてる場面で遭遇する場面が多いので、そういったところで、あいさつしたりとか、「今日も頑張ってますね」みたいなプラスになるような声掛けみたいなのが。特にメンタルが落ちてそうな人、でも、やる気があるみたいな人にはしたりとかは常ですし、していると思ってます。
2-2	OT5	何気ない。大事ですね、それ。	とか「調子どうですか」みたいな、たわいもない会話じゃないですけど。
2-2	OT5	とても大事ですね。	同じ日だとかにたまたまいた時に、ちょっと声掛けるようにしたりとか。担当なら、なおさらそういうことはしますかね。
2-2	OT1	その不安に対して、メインは、その比較になると思うんですけど、に対して、どんな対応をしてるかっていうと何かありますか。	対応ね。確かに。言っても気にすんなっていうところがベースなんですけど。
2-2	OT1	励まし。	励まし。ただ、個人情報なので、あの方はこうですよとまでは言えないので、その時も同じで現状の状態をお伝え、そういう時に、あらためてリハビリテーションで目指してる目標を確認して、現時点の位置っていうのを明確にして、その上で課題とか良くなってる部分っていうのはフィードバックしたりすり合わせることで、その不安を取り除いたりしているかもしれないです。
2-2	OT1	一番最初に出てきたマイルストーンみたいなもので言うと、今、ここまで来ていて、ですよって、自分の今、立ち位置みたいなものを。	その上で踏まえるべきこととか、それで、その上で不安の部分が変わってるところは追加であると思うんで、そういったところを残りの入院期間とか、達成するべき目標とかっていうのとすり合わせながら説明してるかなと思います。

## Sheet: Intervention(late)
質問項目	回答者	質問者会話内容（解決策）	回答者会話内容（解決策）
3-2	PT1	実際、練習とかで、ここら辺でやってるのとは、また違うレベルっていうことなんですか。	ちょっと対策になっちゃうのであれなんですけど、その不安に対する対策なんですけど、基本的には、もうご本人さんの生活をできる限り想像して、近しい環境をつくっての練習をするので、これだったらいけそうですよねみたいな、こんな環境設定だったら安心してできるんじゃないですかみたいな提案をよく、実際にリハビリテーションで経験してもらった上で提案をしているので。
3-2	PT1	そうすると、理学療法の時間内に環境を整えて、実際にやってもらうって。	そうですね。よくある例ですと、ご自宅の中を模擬的な環境をつくってですけど、敷居をまたいだりですとか、はだしで歩いてお風呂場歩けるかなですとか、あとは屋外に行く時にかばんを持つ想定にして、実際に連続歩行距離を歩けるかとか。
3-2	PT1	そういう、例えば装具だとどうしたらいいだろうとか、そういったものを言われた時って。	基本的には、当院ですと、やっぱ東名ブレースさんでつくってる方が多いので、東名ブレースさんが入ってる病院さんに外来でかかってもらって、そこで見てもらうのがいいですよっていうふうに返してますし、いわゆる本当に、もう具体的な案を提示して、こういう時はこうしたらいいですよっていう案を提示して、安心感とか不安の払拭に努めてるっていう感じです。
3-2	PT1	内容としては同じなんですかね、もしかしたら。	かなとは思っちゃうんですけど。ある種、僕らも、この人は家帰っても大丈夫だろうなみたいな人と、この人、ちょっとやばいんじゃないのって思う人と、ある程度、線引きができちゃってるので、その時点では。なんで、退院が決まってる時点で、ある程度、もう先に、事前に、それを見越した運動とかは提供しちゃってるので、それも先ほど言ったような退院後の生活を見据えた模擬動作とかっていうのは、割と早い段階から、そういう人は入れたりするので。ちょっと今の先生の質問に対して明確な答えがなかなか。
3-2	PT1	そこに対して、こんなとこ行くんだってみたいな。	なった時は、僕らもなかなかちょっと施設さんの話までできないですし、パンフレット以上の情報持ってないケースが多いので、ちょっとそこは、ご家族に実際連絡取ってもらって、どんなところだったかとか、施設のスタッフ、どんな雰囲気だったかとか、聞いてみるといいですねなんていう話をしてます。なかなか具体的に対策っていうレベルまでいけてないですけども。
3-2	ST3	今、機能面でよくなるかなみたいな不安は減ってきていて、どっちかというと、具体的に退院日のことと、あとは退院した後のことについて、もっと具体的に不安、転ばないかしらとかっていうことが増えてくるってことですけど。それに対しての対処法とかって、どういう促しをするとかって、何かされてることはありますか。	あとは、もともと病前がちょっとそういうフラットな考えじゃなかった方とかも、急に不安になるのかなとは思ったりします。
3-2	ST3	言葉で励ましていく、「大丈夫ですよ」。	もう退院も近いので、大体の方は仕上がってきてるとは思うので、「今までやってきたことをしっかり気を付ければ大丈夫だから、自信を持って」って感じで励ますことが多いですかね。
3-2	ST3	「頑張ってきたから、大丈夫です」っていう。	そうですね。「大丈夫ですよ」っていう感じの。でも、「大丈夫ですよ」って感じなので、「気を付けれれば、気を付けて」って感じではあるので、ちょっと煮え切れない言い方になっちゃうことはあるんですけど。
3-2	ST3	いずれにしても情報提供というか、その感じで。	そうですね。あとは先生がたまたま通りがかったから、ちょっとつかまえて、「今この場で説明してください」とか。
3-2	ST3	確かに。	ケース自体も少ないですし、またそういうふうに心配されるっていうのは、多分、その人の気質もあると思うので、ちょっと難しいかなとは思うんですけど。
3-2	ST3	ずっともう、その思いを持ち続けてるけども、私としては「別にいいんですよ、そんなのは」みたいな説明を。	「そういうふうに思う人がよくないんですよ」みたいな感じの、「偏見を持つ人がよくないから、自信を持って堂々としてればいいと思いますよ」っていうことを言いますけれども、釈然としない顔をする方が多いかなと。
3-2	ST3	普通、その人が求めてる「健常者と変わんないですよ」みたいなことを言う、励ますみたいな。	うん。すごく前向きな方だったら、「大丈夫ですよ。とても上手になってますから大丈夫ですよ」って言ったら、「そうよね。頑張る」みたいな感じになってくださる方もいらっしゃいます。
3-2	ST3	分かる人もいますもんね。なるほど。言語で励ましたりとか、そうすると。	そうですね。ほんとはそうなってほしいっていうところがあるんでしょうけど、ちょっとそこは。ほんとにパッと見、分かんないような人だったら、「分かんないと思いますよ」っていうぐらいで言えるんですけど、そうじゃない方もいらっしゃるので。
3-2	MD2	分かりました。では、次の質問です。その入院後期の不安に対して、どのように対応していますか。	ご自宅に帰られる方の場合等については、やはり入院生活、入院中だけで、その不安を解決するっていうのは難しいと思うので、退院後に、例えばサービスを入れる方だったらサービスの方との、こちらとの連携を通じて、なるべく切れ目のないスムーズな連携を取るように心掛けていて、そういうふうにしていますよっていうことをご本人にもお伝えするようにしています。施設に入られる方についても、どういうふうな施設でどういうふうなサービスが受けられますよっていうのは、医師からだけではなくてソーシャルワーカーですとか、あとはケアマネさんの力も借りながらお伝えするようにはしています。
3-2	MD2	あと、さっきの機能面、能力面に対する不安っていうのはどうですか。	ここでリハビリテーションが終わりっていうわけではなくて、退院後も介護保険のサービスなり外来のリハビリテーションなりで機能や能力っていうのは少しずつではあるけど、できることは増えていくというふうな説明をするようにしています。
3-2	OT4	そのやっていけるかな、どうかなっていう、例えば、じゃあもともとやってた生活にしましょうか。生活が不安とか、帰ってから生活できるかなみたいな不安だったら、どんな対応方法を、その時期にしてますか。	実際に、やっぱりできてる方だったら、今、例えばここで自立して病棟内で生活できてるので、まず、今、やってるとおりにやれば大丈夫ということを伝えつつ、あとは環境がここの病棟とは変わるので、最初は困ることもいろいろあると思うので、そういう時は家族だったり頼れる人に、最初は、もうどんどん頼りながらでいいと思いますよみたいな。だんだん慣れていけば、どんどん1人でやっていけるようになっていくと思うのでっていうような話をします。
3-2	OT4	結局、慣れですよっていうことですね。不安は当たってますというふうに認めた上で、それでも慣れていくんで大丈夫ですっていう。	あとは、さっきの退院の時の話に近いような、今はできてるので、環境への慣れってことですかね。環境へ、まず慣れれば大丈夫というのと、頼ってもいいんですよっていう。
3-2	OT4	全部自分でやろうとしないで、人的な環境と物的な環境があって、どっちにも頼ってねみたいな。物的環境については、頼るというよりも慣れてくるし、そこには人的環境があるから、そっちにはどんどん頼っちゃっていいからねみたいな。	無理にやって危険な転倒リスクとか、そういった危険があるような状態になるよりは、最初の慣れないうちは、どんどん頼っていいと思いますよっていうような。あとは訪問リハビリテーションとかが例えば入る場合、今、ここの病棟だと、おうちの環境を見に行ったりとか、もともとコロナ禍になる前は、おうちの環境を結構しっかり考えなきゃいけない人の場合は家屋訪問してたんですけど、そういうのも全然できないので、僕らも想像で家の環境を整えて、一応、仮想した環境で練習もしますけど、やっぱ全然違うと思うんですよね。僕も実際、家屋訪問した時って、写真で見てたのと、こんなんなんだ、実際みたいな。距離感とかがっていうの、結構あったんで、多分、本当にその場でやらないと分かんないことって多いと思うんで、そういうのもあって、最初はいろんな人を頼りながらとか、訪問リハビリテーションの人と相談しながら進め、ちょっと練習してみてくださいね…
3-2	OT4	逆にコロナ禍じゃなくて家屋訪問行けるってなった時は、家屋訪問を通じて、どんな対応を本人にしていくとかはありますか。	自分自身がすごく環境をリアルに、もう分かっていると思うので、本当、心配になる部分は、それにかなり近いような環境で練習をしたりとか。あとは、本人も行ってみて自信が付く人と、本人も帰れないんで、今。家屋訪問、実際、本人も一緒に行くので、そこで実際にやってみたりして、あれだったらいけそうだねとか、逆はあんまりないですね。不安がむしろ解消されますかね。できないことは、もうできないで明らかになって、それを解消するための家屋調整をするので、分かんない不安はやっぱ解消されますね、実際の環境で見たりやったりすると。
3-2	OT4	そうですよね。悩みの種類としては、さっき言ってくれた後期のほうに入りますよね。家で帰ってどうしよう、それで帰れるかな、できんのかなっていうのが、中期の中でも後ろと前でちょっと。それはそうですよ。	そうですね。なんで、ちゃんとイメージしてくださってる方とかだと、そうやって聞いてきてくださって、じゃあちょっと試してみましょうかって言って、模擬的な環境でやったりして、これだったらいける気がするなみたいな感じ。
3-2	Ns1	じゃあ、なんかいろいろ今、出てきましたけど、例えば自宅に帰ってやっていけるのかなっていう不安が出てきた時って、どう対応。	結構、私から見て、これはもう何て言ってあげたらいいのかなとは思うんですけど、「実際に家に帰ってみないと、なかなか何が不安なのかも分かんないですよね」っていうので、ちょっと共感してあげたりとかで、それはやっています。
3-2	Ns1	素晴らしい。なるほど、共感ですね。	なかなか僕らも、実は自宅のことって、ほとんど知らされないんで、実際どうなってるのかっていうのがほとんど分からない。結構、そこのやりとりって、リハビリテーションの先生と医師と、あとソーシャルワーカーさんとかでやったりしてしまうんです。なかなか看護師が見る機会ってなくて。
3-2	Ns1	じゃあ具体的に何か言ってあげるっていうのもなかなか難しいわけですね。	そうですね。なかなかちょっと言ってあげられなくて。もう僕らも、「どこどこの改修をして、この辺、手すり付ける」っていうところまでは分かるんですけど、その後どうなってるのかを実際に見てるわけじゃないので、ちょっとなかなか言ってあげられないので。
3-2	Ns1	「不安ですよね」っていう、共感するという。	以前だったら、結構、外泊とかをして、自宅、1日2日ちょっと様子見てみて、何かできないこととかありましたかっていうような感じで、お試しみたいな感じでやってもらうことはできたんですけど。ちょっと今、コロナがある関係で外泊ができないので、それができなくなっちゃったんで、なおさら不安になっちゃってるかも。
3-2	Ns1	もしコロナとかがなければ、実際に外泊ですか、外出とか。	外泊になりますかね。
3-2	Ns1	で、実際に体験してもらうように。	そうですね。実際に体験してもらうのが、患者さんにとっても、あと家族さんにとっても、どんなことがっていうのが具体的に分かるかなっていうのがあるので。
3-2	Ns1	あと、後半のほうに出てきた、まひが治ってんのかなっていう、また身体的な病気によるものだと思うんですけど、それに対して、この時期に出てきたらどうするみたいな。	この時期に出てくると、やっぱり家に帰ってからも、すぐ僕らが薬をボッと出してとか、先生に薬、変えてもらってとかっていうのがなかなかできないので、その時期のそういう訴えに対しては、すぐに先生に「ちょっとまひのほうが」とかっていうので相談したりはします。
3-2	Ns1	例えば、あとは「先生がすぐいないんだよね」とか「看護師さんを呼んでも来ないから、不安」とか言ってる人だったら。	そういう人だと、なかなか家族さんにも負担になってしまうんで、ちょっとできることを今からでも少しずつやってみましょうかっていうような感じで。例えばリモコンを取るとかだったら、全然、自分でもできると思うんで、そういうふうにやってもらうとか、あとは排せつ物の処理とか、そういったものとかも「今からでもトイレで少しずつ練習すれば、ちょっとぐらいだったら家族さんにも負担にならないで、いいんじゃないですか」みたいな感じで、ちょっとずつ自立を促してみてっていうような感じで。
3-2	Ns1	練習の促しをするっていう感じで。	そうですね。で、本人ができることをとにかく増やしてあげて、自宅に帰ってから本人が自分でやって、家族さんの負担、減らしてあげるっていうほうが、もう本人も誰か呼んで待ってるとかってしなくてもいいし、家族さんも、それで1回1回、行って、なんかやってっていうふうな感じで、負担も減らせるしで、いいかなとは思う。できるだけ自分でやってもらうっていうのが大切かなと思います。
3-2	Ns1	それしかないですよね。「看護師さんを呼んでも来ないじゃないか。家でどうしよう」とかが。	もう、そうなると、自分でやるか、家族を呼ぶかのどっちかになってくると思うので。それだったら、「やれるんだったら、ちょっと自分でもやってみたらどうですか」っていうような感じで。
3-2	ST4	あとは、さっき出てきた「何、食べれるかな」とか、大丈夫かなみたいなのって、「大丈夫かな。家へ帰って食べれるかな」っていうのは、何て答えるんですか。それ、例えば今はこうだからみたいなことですか。	その時点では、やっぱ結構、食べれるものと危険なものって、はっきり分かってると思うので、駄目なものは駄目って、ちゃんと何でっていうのを説明して。理解がいい方であれば、それで納得していただけると思うんですけど、本人が認知が悪かったりすると、家族にちゃんと伝えて、本人が自己勝手な判断しないようにとかいうのをしっかり家族指導してとかですかね。
3-2	ST4	あとは、交通手段というかはどうするんですか。	交通手段は、でも結構、高次脳機能障害の人でも、バスの時刻表、失語もですけど、読めないとか、時間の管理とかできなかったりとか、やっぱあるので。交通手段とかは、みんな悩まれる人、結構、多いような気はします。
3-2	ST4	それは、「じゃあ、それを練習しましょうか」みたいに、「調べてみましょうか」みたいな。	実際にバス停が下、あるんで、そこまで行って、時刻表を見て乗るまでの練習とか、そういうのもするのはするんですけど。お金の払い方とか、失語さんとかだと、お金、選べなかったりするんで、カード決済にしたりするやつにしたとか。
3-2	ST4	じゃあ、それを実際の場面で練習すると、「あ、なんかできそう」みたいな。	そうですね。何回か、やっぱ頭の中で想像して、ここでやるよりも、実際にコンビニとかあるので、そこで練習するほうが、本人的にも「練習したし、大丈夫」みたいな感じになるのかなと思うんですけど。
3-2	ST4	ほんとですか。	「私は失語症です」みたいな感じのカードとかをご本人に使わせて、他の、他人っていうんですかと、「コンビニに行きたいけど、道を聞いてください」みたいなのを指示して、カード見せて、うまく文字とか書いたりとかして、お話しする練習とか。
3-2	ST4	それ言われたら、何て返すんです？	無理なものをできるって言うのも、あれなので。できないものは確かに難しいので、本人ができそうなことを提案するとか、できないなら家族にちょっとサポートしてもらいつつやるとか。
3-2	ST4	もう家族と一緒に協議するみたいな感じですかね。	そうですね。家族さんにも家族指導をして、こういう感じでサポートしてほしいですっていうのを伝えるとかですかね。
3-2	ST4	いろんなとこに影響がありますね、コロナって。	そうですね。あとは自主トレですかね。「家で、帰って、どうしたらいいか。何かしなきゃ」っていう考えの方は、自主トレを提案というか、練習したりとか、そんな感じですかね。
3-2	ST4	ムズイですよね。こっちだと、手足の動きとか言いますけど、こうですもんね。本人も分かんないですよね。	そうですよね。そこら辺のフィードバックっていうのは難しいなとは思います。
3-2	ST4	VFとかVEとかやって、ご本人って、「ああ、なるほど」ってなるもんなんですかね。	認知がいい人であれば、説明すれば「ああ」ってなるんですけど、やっぱ認知悪いと、なかなか。
3-2	ST4	他と具体的にこうとか、イメージしづらいのかもしれないですよね。その時にも、いや、嚥下の仕組みから説明するもんなんですか。「今、こうだから、ここ弱ってて、その反射が起きてないから、これを今やってるんです」みたいな。	なんか模型とか、喉の模型とかもあるんで、「この辺、使いながら、ここが閉まるのが遅いからピュって入っちゃうから、こうするんだよ」みたいな説明はやっぱりしたほうが。実際に見てもらったほうが、喉の構造とかも分かりやすいかなとは思います。
3-2	ST4	難しい。できてる感もないですよね、大体。できてる感はあるんですかね。	確かにここの感覚が、「あんまり自分ができてるのか、できてないのか分かんない」っていう患者さんも多い気はします。
3-2	ST4	じゃあ、その効果判定だけ、自分に対しての報酬のフィードバックっていうと、食形態が上がるとかっていうのが。	食べれる量が増えるとか。
3-2	ST4	それが報酬となって、「ああ、よかった。もうちょっとやってみよう」みたいになってるってことですよね。	そう。今までこうやって食べてたのが、こうなるとか、そこら辺の話です。
3-2	ST4	そのよくなった感を感じ取るために工夫してる説明の仕方とかって、何か。でも、日頃、多分、何気なくやられてることなんだと思うんですけど。	VFの後とかだと、やっぱよくなってましたっていうフィードバックはするんですけど。「前までは液体でむせてたけど、もう、むせなくなってたよ」とか、ここら辺の筋肉がついてきてますとか、ベロの筋力が上がってきてますとか、数値化できるものは分かりやすいと思うんですけど。失語さんだと、SLTAっていう言語の評価とかもグラフにしたら、初回と今とって、そこ分かりやすいですよね。
3-2	Care worker1	そこら辺に対しては対応とかって、どうされてますか。	リハビリテーション的なことだったら、リハビリテーションの先生に、じゃあこういうことを心配だっていうのを一度話してみてくださいとかっていうふうには伝えるんですけど。
3-2	Care worker1	その動きとかできるか、話してみたらどうですかみたいな。逆に、リハビリテーションのスタッフにキライさんからちょっと働き掛けたりとかもあるんですか。	言いにくいって言われたら、先生、ここを心配してみえるみたいなんですけどどうですかねっていうのは聞きますけど。
3-2	Care worker1	患者さんが直接言ってって、言ってくることもあるんですね。	ちょっと言いにくいなみたいな感じの時は言いますけど、でも、そんなこと、ほとんどはないんで、なるべく自分で問題解決できるように、自分で聞いたほうがいいですよって言うようにはしてる。
3-2	Care worker1	あとは、慣れちゃってるから帰るのが、環境が変わるのが不安っていうことに対してはどうですかね。言われることは、そんな変わらないですか。どうでしょうか。	初めは、ちょっとうまくいかないこともあると思うんで、少しずつゆっくりやってくださいねって言うぐらいですかね。
3-2	ST1	家族指導って、家族の人に懇々と説明するような感じなんですか。それとも実際見てもらうみたいな、こんな感じですみたいな。	本来は説明かつ見てもらって、実践もしてもらうっていうとこまでやるんですけど、今、本当に直接会えないので見てもらう止まりですね、今は。
3-2	ST1	実践っていうのは、例えばこういう問題点がありますっていうのを見た上で、じゃあこういう時、こうしてください、じゃあやってみましょうみたいなところも。	高次脳機能障害だとそこまでですけど、嚥下とかだととろみをつくってみて飲んでもらうとか、食事場面に立ち会ってもらって、実際、ちょっと一口食べてもらって、こういうもんですよってやるとか。かな。
3-2	ST1	ちょっと戻っちゃいますけど、最初の、この家族に迷惑掛けちゃうかなとかいう不安感には、例えばどういったアプローチというか。	そこも責任持ったことは言えないんで。ただ、ご家族へのICがしっかりされている時であれば、それに対して、お医師さまがこう言ったら、ご家族はこう返してましたよっていう、ご家族の意思をご本人にフィードバックする。可能な限りですけどする。お買い物、私、ずっとご飯つくってたのに、もう今の状況じゃつくれないから大丈夫かなって。そこはもう配食サービスを1食使うのと、あと買ってきたもので娘さんと旦那さんがやってくれますよって、そういうふうに具体的に伝えるかな。
3-2	ST1	漠然とした不安から具体的な不安に落とし込んで、それに対して、こういうのをやりましょうかみたいな。一つ一つやっていくような感じですね。	一個一個、解決できるものをする。
3-2	ST1	ここだと、帰ったらできるからっていう。	なので、1週間ぐらいっていうか、ご家族に退院してから、きっとこういうことが起こると。本人は分かってないから、こういうことがお困りになると思うので、何かあったら連絡してきてくださいっていうふうに、ご家族に伝える。本人は多分、何言っても、もう聞かないんで。あとは本当、家族指導が大事になる時期かなと思っております。もちろん、あとは家族がいない方なんかは、もうソーシャルワーカーさんと、多分、施設入られるんであれば、〓転棟前〓カンファとかで先方に伝えるしかないですけど。その場合は、もうご本人さまは、なるようにしかならんわっていう境地なので、あんまり不安を訴えられることはないです。
3-2	ST1	いろいろ制限が掛かって。	外泊までいかなくても、外出するだけでも違ったと思うので。あと、家屋調査でどんどん行ってたので、そういうとこでご家族の不安を解消できてたんだと思うんですけど、家屋訪問もめちゃくちゃ制限されてますし、今。
3-2	ST1	なりますよね。	本当に大丈夫？みたいなのはありますけど、それはもう規則的にどうしようもないんで、面談の時に医師に伝えてもらうしかない。
3-2	PT3	あとは最後ですけど、その最終期の退院後、仕事とか、他人への迷惑とか、機能、手足が治ってないっていう不安に対しての理学療法士としての関わりっていうのは、日頃、どうされてますか。	基本的には、今後、例えば自立とか修正自立の人に関しては、病棟のADLも同じような感じ。だから自立してる人であれば、病棟でも更衣とか歩行とかシャワーとか、そういったものが自立の状態になってるので、ここでもそうやって1人でちゃんとやってるから、すると大丈夫ですよみたいな、これもできてるから家でも大丈夫ですよっていうことを伝えてます。 あとは、例えば具体的に、こういったところが不安っていうのが出てきてるのであれば、やっぱそこを訓練内でやる、例えば屋外とかで家の前の坂道が不安とかだったら、しっかり坂道を練習するとか、聞かれた不安のところを動き的なことでやって、これだけできてるから大丈夫ですよっていうふうな解決の仕方をしています。
3-2	PT3	リハビリテーション中に、実際にやらせてみるみたいなのがあるんですかね。	そうですね。できるものに関しては、やってみて。
3-2	PT3	看護師さんとの違いって多分、結構そこに出るのかなと思っていて。看護師さん、実際にやらせることできなくて、多分、傾聴して説明するだけになっちゃうと思うんですけど、理学療法士さんとか作業療法士さんとかだったらやってもらうっていうのがすごくできるので、すごくダイレクトに不安にアプローチできるんだろうなと思って聞いてて。あと、仕事とかに関しても大体同じですよね。仕事ではどうしようってなっても、模擬的なみたいな。	多分、そうですね。結構、力仕事とかだったら重り、仕事の内容をしっかり聞いて、例えば結構10キロとか20キロの重りを持ってやってもらうとか。
3-2	PT3	結構いきますね。	あと、実際にリュックに荷物しっかり入れて、それで歩くとかいう。今、パソコンとかは結構、作業療法士さんのほうでやられることが多いんですけど、理学療法では、そういう。なんで、それこそその人の仕事の内容によって、もう多種多様なので。
3-2	PT3	じゃあ最後は、家族に迷惑掛かっちゃうとか、他人に迷惑掛けてるからどうしようみたいなのを言ってきた場合って、どう対処されるんですか。	そこは、でもやっぱ自立してる人であれば、自分でこれだけできるから大丈夫ですよって言います。自分でこういうのができてるので大丈夫ですよっていうことをしっかり伝えますし。あとは、例えば退院後にここの外来に通われる方とかだったら、そこでそうやって、例えば不安に思ってることあったら、そこで療法士に相談してくださいねとか、あとは、そうじゃない人だったらケアマネさんとか、そういうところに相談する機会ありますよっていうのは伝えます。
3-2	PT3	じゃあ、もし不安だったらそっちで。	だったら、そこでもう一回、相談してみて一緒に解決。それこそもう後期というか、本当に退院間際ですけど。
3-2	PT3	そっちにつなげるか、そういった対処法を教えるみたいな感じ。	基本的に家族に迷惑掛けちゃうとかだったら、こんだけ自分でできてるから大丈夫ですよっていうところを言うし、やってみて、ほら、大丈夫ですよねっていうことを伝える。
3-2	PT3	分かりました。ありがとう〓ございます〓。他は何か、今、前期、中期、後期でばーっと聞きましたけど、全体通してとか、これはよく言うよな、患者さんみたいなっていう不安の要因とかって何かありますか。言い忘れたものでもいいんですけど。	よく言うはないですけど、やっぱあんまり大丈夫ですよって言っても納得されないっていうのは、すごいあるなって。
3-2	PT3	それは言った場合、やらせてみた時も同じですか。	やらせた時も、どっちもっていう感じです。私たちの中では、やっぱできるって思ってても、患者さんのできないと、ちょっと乖離（かいり）があるかなっていうふうには。
3-2	PT3	こっちから見てると、できてるのに。	できてるから心配ないよって。やっぱでも心配ですって。
3-2	PT3	もともとの。	やっぱ患者さん同士でうまく励まし合うのがすごく相乗効果を生む人もいますし、そういうのが全然ない人もいるなっていうのは思うので。
3-2	Ns2	いや、いいですか。分かりました。で、対処法ですけど。もう「介護認定、思ったより低くて、帰る時の想定と違った」みたいなのに、とか言ってきた場合って、どうやって対応しているのかなっていうのはどうですか。	もう正直、これも、看護師だからとかじゃなくて、ほんとミニカンとかで、いろんな先生とかにもアドバイス聞いて、自主トレを取りあえず頑張ろうとか。それか、できるのを多分、自主トレでやるとかかなと思うので、積極的に促してるとかですかね。
3-2	Ns2	もう情報を聞いて、関係部署に言うっていうよりも、この時期になってくると、積極的に自主トレをどんどんやってもらえるように。	もう自主とかです。でも、そうですよね。
3-2	Ns2	しょうがないですよね。	けど、前。看護師の〓フジタ〓さんって、分かります？ 結構、前からいる看護師さんですけど、分かんないですか。その人に、もう「こういう、これがあるよ」って。相談した時に、「コロナがはやる前って、退院前訪問があったから」みたいな。なんか本人さんもイメージしやすかった、退院後の家のとか。だから、実際、自分が行って、「あ、思ったより、ここの段差、つまずくんだな」みたいなことで、じゃあ今度の自主トレ頑張ろうみたいな感じになったり、リハビリテーション頑張ろうってなるらしくて。今できてることじゃないですけど、今後また病院側がNG出さずに、こういう退院前訪問とかあったほうが。
3-2	Ns2	なるほど、そうですよね。	今、もう病院が駄目って言ってるんで、今すぐできることではないんですけど。絶対、私たちは大変になっちゃうとは思うんですけど、患者さん的には、実際、家へ帰ったほうが。一瞬、家、帰って、自分ができないことに気付くってことが、なんかリハビリテーションの意識づけにもなるし。今できてることじゃないんですけど、目標。
3-2	Ns2	はい。今はできてないけど、それ大事そうですね。	本人が意識するのが一番、早い。自主トレをこっちが促すより、自分で「あ、ここ頑張ろう」とか思ったほうが、それかなと。できてないんですけど。
3-2	Ns2	自分で認識させるっていうのがすごく大事ってことですね。	そうですよね。もうほんと退院に向けて、「じゃあ、もう集中。ここが必要だよね」とか、寄り添うのが大事かなって。
3-2	Ns2	自主トレとか。	できるだけADL上げて帰したいので。
3-2	Ns2	まだ決まってなくて、「こっちに帰るか、施設なのか、どこなのか分かんない」みたいな、「ちょっと不安なんだよね。どうしたらいいんだろう」みたいな、漠然とした、多分、ことを言ってくると思うんですけど、そういった時って、もう本人。	取りあえず本人の意見はすごい聞くようにして。でも、基本、こじれるとしたら、本人と。本人はおうちに帰りたい人が多くて、でも家族さんはちょっと施設がいいっていうのがあると思うので、取りあえず本人の思いを聞いて、ソーシャルワーカーさんとかにも伝えて。家族さん、説得はできるわけではないんですけど。でも、私たちが家族の意見を変えるのも無理なんで、もう。
3-2	Ns2	傾聴ですかね。こっちで決めれることでもないのでってことですよね。	そうなんですよね。「絶対、じゃあ施設がいいよ」とか言うのも違うと思うし、取りあえず本人の意見を聞いて、ちゃんと共有はできるようにしたいなってのを。そしたら、療法士さんとかも、いいアイデアくれるかもしれないし。
3-2	Ns2	傾聴しつつ、打開策については他の職種とも相談しながら決めていくってことが。	相談、そうですね。1人では、ちょっと看護師だけでは難しいかなと思うので。
3-2	Ns2	導尿の手技とか自己注射とか、なかなかできない、できてない。で、本人も「これ、ちゃんとできるのかな。こんなんで家へ帰っていいのかな」みたいなことを言われた時っていうのは。	言われないように、できるだけ「家へ帰ったら、もう自分でしかできないんだから、こっち任せじゃなくて、やらなきゃいけないよ」みたいなことには、うちはしてはいるんですけど。言われた時ですか。
3-2	Ns2	でも、それを言うってことですね。「できるか、不安だけど」って言ったら、「家へ帰ったら自分でやんないといけないので、練習しましょう」みたいな。	そうですね。でも、結局、頼る人は頼るタイプなので、性格的にというか。
3-2	PT2	了解です。その転倒恐怖感っていうのと、自宅内、もしくは施設での動作。自宅の場合は、もともとやってた役割も含めて、施設なら、リハビリテーションの頻度というか、リハビリテーションやってくれるのかなみたいなことっていうのが出てきたんですけど、まずは、その転ぶんじゃないか、転倒恐怖感についての言われた時の対処法っていうのは何か。	これは、もう練習しかないですって言っちゃいます。自信を付けて帰りましょうっていうのがほとんどかなと思います。大抵の方が自信持ってやっていただければ、大体、大丈夫かなっていうことも多い状態で、もう出せると思うんで、ここでもう失敗しないように、自信持てるだけたくさんのことを経験しましょうって行って声掛けをしつつ、本当にちょっと難しい練習とか、たくさんやるっていうのが多いかなと。もう最後なんで応用的な練習を進めるっていう感じです。
3-2	PT2	実際にやってもらうと。じゃあ、もう一個の自宅内生活。まず自宅からいきますけども、生活できるのかなみたいなことを言ってる不安、大丈夫かなっていう不安に対してはどうですか。	これに関しては結構、病棟との連携も必要かなと思うんですけど、看護師さんがやってることを、でも自分に置き換えてできるかっていうのを実際にやってもらったりとかになるので、この頃には自立してるかもしれないですけど、例えば内服管理をしてもらうとかもそうだと思いますし、服を着替えるとか、そのじゃあ準備をするとかも含めて、看護師さんの手が基本的には掛からないようにとか、あとは、それらの依頼も能動的にするとか、シーツを替えてくださいとか、これが、ごみが出たので変えてくださいとか、何かいろいろあると思うんですけど、能動的にではなく自分から動いていくような形を取ってもらって、周りに助ける人がいないよね、おうちではっていうので、自分から動いてもらうことを促せる環境設定とか取り組みを、看護師さんも含めて病棟でもやってもらうっていう感じですかね。ハンズオフかなと思います、リハビリテーション的に言わせたら。それを…
3-2	PT2	じゃあ動作の練習だけじゃなくて、それをしつつ、足りないところの対処法も一緒に連携していく。	24時間の生活で考えていきたいなと思うんで、理学療法の1時間だけだと足りない、作業療法の1時間だけで足りないんだったら、もう病棟を巻き込んじゃうっていう感じで。
3-2	PT2	それは施設に退院して施設の生活をするっていう時も大体同じ。	施設だと、むしろ施設側のスタッフさんがどれだけやってくれるかっていうところをイメージするので、僕のイメージは、病棟の看護師さんよりはやってくれないだろうみたいな感じで考えてるので。なので、看護師さんほど頼れないよっていう、介助とかもとかっていう感じで、そういう意味での自立を少し心として促したりとか、また介助の方法が変わっちゃうから、行って初期は多分とまどうから気を付けてくださいねみたいなものを伝えて、本人にできるだけいろんなことを。しゃべれる人であれば、そういうことを、不安を相手に訴えるといいますか、そういうこともしてくださいねっていうのを伝えたりします。
3-2	PT2	あとは、1点出てきた、このリハビリテーションの頻度。継続してくれるのかなみたいな不安とか言われて、理学療法士として。	ここはもうサービスになってしまうので、基本的にはケアマネさんに話を持っていく必要があるかなとは思うので、連絡をしっかり取ってるようなケアマネさんであれば、ご本人さまはリハビリすることを望まれてますっていう話を僕らからケアマネさんなのか、ここであれば〓ワタナベ〓さん、ソーシャルワーカーさんにちょっと投げていきながら、生活機能に関わるスタッフに、それが伝わるようにしてサービス組んでもらえるようにっていうのを依頼するっていうのが一番かなと思います。
3-2	PT2	ていうのをソーシャルワーカーさんにも言っておきますねっていうふうに。	ご本人さんには、そこに伝わるように。多分、一番はケアマネさんに伝わるようにすればいいので、その道順だけちょっと考えて伝えますっていうところで伝えますかね。
3-2	PT2	結果、どうなったかみたいな。	またフィードバックをお伝えするっていう形です。
3-2	OT3	よほど不安ですね、それは。今、ADLとか、家族への迷惑だとか、社会復帰、リハビリテーションが減っちゃうからどうしようとかっていうものと、あと期間、残り日数に対することとか運転が出てきましたけど、それぞれに対しての対応というか、情報共有とか情報を与えるとか介入をするっていうことになると思うんですけど、どんな対応を日頃してますかっていうのが最後の質問です。	もう当然ですけど福祉用具導入したりですとか、サービス調整して、その介護負担をかけることに対する不安がある人だったら、そういうヘルパーさん使ったり、デイサービス、デイケア行ってもらったりっていう時間で、家族にそんな負担掛けなくても、このぐらいでできますよっていう話をしたり。あとは、家族が不安に思ってんじゃないかって不安〓を抱く〓人もいるんで、家族指導を一緒にしてですね。本人も家族も、これで大丈夫って思ってもらうことで、だいぶ不安が軽減したりとか。あとは、やっぱり外来フォローかな。どこか違う外来に行く人もいますし、うちでフォローする人もいますし、ここでリハビリテーションが終わるわけじゃないから大丈夫ですよ。外来フォローの頻度を、ちょっと最初は多くして減らしていきますねっていう人もいるし。
3-2	OT3	その最初に出てきた福祉用具とかを入れて、入れるだけプラス一緒にそれを使った練習をしたりとかっていう。	もちろん使った練習してから、使えるものを導入はしますけど、今、家屋訪問に行けないから、そこが痛いんですよね。改修したのも、これで本当によかったかは、結局、ケアマネさんとかに見てもらうしかないし。前は事前に予定した日までに業者も来てくれて、ケアマネも来て、私たちも行って、実際、本人動いてもらって、ここに付ければ大丈夫そうですねって決めてきてたからよほど安心でしたけど、もう今は家屋の写真見て、本人の能力で、うちの環境を模擬的に練習して、ここに手すりがあったほうがいいですねっていうので、それをケアマネさんとかに伝えて業者に動いてもらってて、完成版も写真で見て、実際の本人の動作は見ずに返すから、どっちかっていったら私たちが不安なんですけど。
3-2	OT3	それ、実際にやることのほうが、さっき、話で出てきた、大丈夫かな、家に帰って迷惑掛けないかなっていうのは、周りのほうが何となく、この不安は解消されていった。	と思いますし、家族も、本人をもっといっぱい毎週見れてたから。
3-2	OT3	そうですよね。面会。	多分、そういう介助指導も何回もできてたのが、できてないっていうのも、かなりお互い不安感。
3-2	OT3	本人にとっては実際の環境でできないし、家族さんも。	実際に本人と一緒に介助練習ができないし、動画とかで私たちが介助してるのを見てもらうとかはしてますけど、触るのとはまた全然違うんで、特例でどうしてもっていう人は個室環境をつくって、退院前の、もう何週間前から、ちょっと段取り組みますけど、本当に軽い介助の人だよねっていう人は退院日しかやらないっていう、一応ルールでまだ動いてて。そこが回数が増えれば、不安はだいぶ減るんですけどね。あと、家に実際行ければ。
3-2	OT3	運転に関しては、どんな対応法をされてますか。運転できるかなみたいな。	運転に関しては、高次脳機能障害評価して、ドライビングシミュレーター乗って、基本的には、OKであれば平針に行ってもらうっていうスタイルで、ちょっとグレーゾーンの評価結果がありましたねってなると、それはもう外来フォローして、3カ月後に再評価させてもらいますとかで、そこでまた評価して、クリアしてるのでってなれば平針行ってもらうっていうふうで。もう1回駄目だから駄目ですよには、ならないようにはもちろんしてるっていう感じですかね。
3-2	OT3	いくら言っても不安は不安ですもんね。了解です。そういえば、残り日数このぐらい、あと2週間になっちゃったけど大丈夫かな、間に合うかなっていうふうにおっしゃってる方に対しては、日頃、どんな対処法をされてますか。	それも、自主トレをもっと提供してほしいっていう、やる気に満ちあふれてる人だったら自主トレ量を増やしますし、本当に最初、じゃあ1カ月だけ外来続けましょうとかで納得される人もいますし。なくてもいいレベルだけど、慣れるまではとか、医師が融通利かせてくれることももちろんありますかね。
3-2	OT3	自信を付けさせるみたいな感じですか、その間に。	まずは問題を、漠然とした問題の、具体的に家の指針見ながら、この環境は、いつもこの練習してるから、これでもう大丈夫ですよとかですね。具体的に言えば、確かに漠然とした不安な人たちは、それで解消するかな。確かに不安に思うところ、もうないね、できるねってなったら、結構、クリアするかな。
3-2	OT2	その不安に対する対応策、今、出てきた現役世代で、よく分かってる人、よく分かってない人、高齢の方で、それぞれあると思うんですけど、どういったこと、対応されてるか。	よく分かってる人は特に不安の訴えがないのでよくて、車運転の懸念されてる方は、例えばここの流れだと大抵3カ月後に再評価するので、3カ月後に再評価して、そこでまたちょっと、それまで様子見ましょうというので、それまで外来リハ頑張りましょうみたいな話をしますかね。高齢者の方は、例えば具体的な動作指導ですかね。こういうふうにやれば、ほら、危なくないでしょうみたいな説明をしますかね。
3-2	OT2	動作、練習も含めた指導。	そうですね。
3-2	OT2	実際にやってもらってってことですね。	そうです。そういう人は、満足に安全に動けるのかどうかっていうのを気にされてるように思うので、それを練習する過程でも、そういう話はあるので、こういうふうにすれば安全でしょ、できるでしょ、ここまでは大丈夫でしょっていうような話をしてると思います。
3-2	OT2	じゃあ前期、中期では、頑張ると良くなるのでっていう感じから、より具体的に動いてもらって、ほら、こうなったでしょ、大丈夫だよみたいな体験して安心してもらうみたいな。	家での生活のやり方を具体的に示して、これなら大丈夫でしょっていうやり方ですかね。それに対するアプローチとしては。
3-2	OT2	今、車の運転が、ちょっと戻っちゃいますけど、元気世代の方とかに出ましたけど、仕事とか、最初に前期が出てきた時の手の動きとかに関してはどうですか。恐らく何か持ってるはずだけど表出されてないっていうものもあると思うんですけど、そこに対して、こんなことをやってますみたいな。	まひの人で、まひが重くって治り切れないというか、物つまむのがやっとみたいな人とかだと、やっぱり〓さらなる〓手の機能向上を望まれる方が多いと思うので、すごくざっくし言えば、今後もリハビリテーション頑張りましょうねじゃないですけど、もう少し患者の特性に合わせて、こういう練習がいいですよとか、具体的な練習方法も提示しますかね。今の患者さんのレベルに応じて家でできる自主練習もそうですし。
3-2	OT2	具体的な練習方法の。	そうですね。機能向上するかしないかが、やっぱ不安がられてるので、その機能向上につながるような練習としてはこういうのがあります、こういうふうにやってくださいで、1日何セットとか、自主トレメニュー表を渡したりですとか、場合によっては自助具とかも作成して、要はつまみやすい状態になって退院してもらったりとかですかね。
3-2	OT2	前期、中期でも、その一般的な情報は伝えつつ、練習方法の提示というか、毎日、多分リハビリテーション入ってるので、そこまで細かくは全然。後期になると、これから家に帰って、私が、療法士がいない状態での具体的なやることとかを伝えて対処するみたいな。	中期の時も部屋でやる自主トレの指導とかはしますけど、それよりかはやっぱり訓練室に来てやってもらう人が多いので、〓なるべく〓訓練室でやることを伝えて、後期は家でやる内容を伝えてって感じですかね。
3-2	OT2	一環して動きに関しては、療法士目線だと、やっぱ一緒にやってみてとか、効率的な安全な方法とか、その人に合わせた練習方法をやってみせるみたいな、体験させて安心させるみたいな。ですかね、後期に入ってくると。前期、中期は、ちょっと情報提供というか、こうなりますよっていう。	その不安の内容が、なので変わってるってことなんだと思うんですけど、前期と、特に後期では。
3-2	MD1	では、その入院後期の不安に対して、先生はどのように対応していますか。	復職に関する不安に対しては、復職をする上で症状として、これまでと違うことは説明しつつ、まずは自宅に帰ってから生活をしてみてっていうところと、その後、考えましょうっていうところと。
3-2	MD1	分かりました。では最後に、全体を通じて付け加えたいことはありますか。	復職、実際するかどうかに関しては、会社がそういう、会社からの要請があれば、できないことはない。特に病院として禁止とか不可能ということは考えてないっていうことを説明してます。あとは、退院してから自宅の中での生活がスムーズにいくかっていうところの不安に関しては、必要な人には福祉用具だったり、退院してから訪問リハビリテーションで動作の確認をしてもらうとか、家族がいない間はデイに通うっていったことを計画していることが多いので、そういった退院してからのサービスについて説明してます。
3-2	ST2	あえてできないことをやってもらうと、難易度を上げて。	だと、「いや、ほら、できないでしょ」っていうようなことを課題とかでやって、「いや、これ、もう初めてだからって言っても」っていうような説明をいっぱいしたりはするんですが。
3-2	ST2	いや、面白いですね。あまり最後はいないっていうのが、すごく衝撃的な感じです。	そうですね。多分、病前はできたであろうことが今はできない、困る可能性があるっていうのを示して言ったりはしますが、100％入る方は、そういう手立てが必要な方はやっぱ少ないなっていう印象があります。
3-2	ST2	動き、状態面。	そうですよね。いや、なんか私も、最後にまで不安っていう人って。結構、言語聴覚士って、「退院しますよね。何か心配なこととかありますか」って聞くようにはしてるんですけど。そしたら、やっぱり「いや、転ばないかな」とか。
3-2	ST2	そういう方に、「食べれないかも。もう死にたい」って言ったら、先生はどうされるんですか。	そうですね。そう思うと、そこが不安だったのかな。傾聴します。
3-2	ST2	傾聴ですね。	いや、もう私は、その時は黙って聞くしかできなくて。
3-2	ST2	だと思います。他の方たちとかも聞いてても、かなりそんな感じなので。ありがとうございます。	「いや、でも、そうだよね」って、「食べれないことはすごくつらいことだよね」って、もうほんと傾聴と共感としかできなかったです。もうほんとにその方はずっと頑張ってたのを知ってたので、「だから、食べれるようになるように頑張ろう」なんては言えなかったです。
3-2	OT5	それに対しては、どうアプローチはするんですか。	やっぱり同じ状況を、なるべく近い状況を設定して、実際に動作を確認してみたりとか、もし難しいのであれば代償手段を使うっていうことで、ご家族にサポートを得られるのか、福祉用具みたいなものを使うのかっていうので、一緒にネットで検索して調べたりしますし。さっき卵の殻が割れないみたいな。
3-2	OT5	実際、あったんですよね。	あったんです。ことで、ちょっと困ったねみたいな話になった時に、ネットで検索してみたら、意外と片手で割れる卵の割り器みたいな。なんか意外と調べると、いろいろな道具があるので、そういうのが見つかると、患者さんも安心しやすいですし、Amazonとかで入院期間中にもう頼んじゃって、実際にそれを使うっていうところまでしたりするので、そこまでここで確認できると、より安心してもらえるかなって思ってます。
3-2	OT5	最後にちょろっと出てきた通院だとか、公共交通機関の利用っていうことがボーンって出てきた場合って、どう対処してるんですか。	ほんとはここの駐車場を回ってるバスとかに。
3-2	OT5	ありますね。	コロナになる前は、あれに実際、乗って、乗り降り確認したりとかしてたみたいで。
3-2	OT5	めっちゃいいですね。今は駄目なんです？ それ。	今は駄目なんです。なので、ほんと電車とバスの確認ができないので、バスだったら、ステップの高さと同じ段差をつくって昇降したりとか、手すりとかも同じ環境にして模擬動作みたいな感じでやりますけど。
3-2	OT5	ほんとは、もし制限がなければ、バスも乗り降りの練習は実際のバスでできるし。電車の場合って、どうしてたんです？ 電車もやってたんですか。	電車はさすがにやってないと思います。
3-2	OT5	ちょっと遠いですよね。	はい。とか、ご家族のサポートが得られるんだったら、もう「ご家族の休みの日に合わせて、車で来ましょう」みたいな話、持ってくるで。
3-2	OT5	先生たちも一緒に乗っていくんですか。	それはないです。例えば外来へ通院してくる時に、もう「じゃあ1人で公共交通機関で来るんじゃなくて、家族の仕事の休みに合わせて来ましょう」っていう。
3-2	OT5	そこで、やっぱ失敗させない難易度づけとかももちろんするんですかね。	模擬動作の時はもう、あえてできないならできないって分かってもらった上で、じゃあどうするかみたいな話になりますかね。
3-2	OT5	でも、できなかったらできなかったで、次、代償手段をとか、自助具を選んでいこうかっていうことに。	はい。か、退院までに間に合わせるように、もう練習。その時に難易度は調整した上での動作練習を、もう「ひたすら、じゃあ繰り返しましょう」っていう感じ。
3-2	OT5	面白いですね。それは後期ならではっていう感じですかね。それ、中期とかだったら、逆に失敗させないような、なるんですけども、するんですかね。どうですか。	訓練の内容に関しては、そうだと思います。後期のほうが、「もうほんとに実際の環境で、こうだから、やるしかないです」っていう感じで。
3-2	OT1	じゃあ、その最終期の後期の不安に対して、どんな対応をしてるか。日頃、こうやって対応してますっていうのがあったら。	訓練量、運動が減ってしまうというほうの不安に関しては、入院中から、もう植え付けるっていうか、今しかこんなことできませんよっていうのはまず説明した上で、自主練習とかでやってもらう。自主練習は、なので、その入院中から行って、ご自分でも継続してできる環境を一緒に準備しておくことで、不安を取り除こうとしているかなと思います。退院後の漠然とした不安のほうは、可能であれば外泊とか、あとは社会資源とかを入院中から共有しておくというか、退院後、どういうふうに1日とか1週間とか生活するかというのをチームでシェアした上で、主には医師からムンテラとかを通して、すり合わせ共有しておく形。入院中から社会資源の活用とかを詰めておくことで解消しようとしてるかな。
3-2	OT1	漠然とした不安に関しては情報提供っていうか、現状を伝えて大丈夫ですよ、安心感を与えるような。	とか、ちゃんと準備をしておくってことですかね、入院中から。
3-2	OT1	実際に、この福祉用具とかも可能であれば入院中から退院の時のものを使ったり。	とかですね。リハビリテーションもそうだし、訪看とかも、そういうサービスとかしっかり整えてお帰りいただくって感じですかね。
3-2	OT1	医療機関との関係性が切れちゃうことに対して不安っていうふうな人もいる。その方たちに対して、よくやる声掛けというか、対応。	結構、精神論に走ってしまうことが多いかもしんないです。
3-2	OT1	大丈夫だよっていう声掛けとか。	いなくなるんで。だから基本的に、入院中のリハビリテーションの関わりから、あんまり依存を持たれないようには、しようとしてる節は、自分、あるかもしれないです。ちょっと。
3-2	OT1	必要以上に介入しないっていうか。	過介入っていうんですか、分かんないけど。
3-2	OT1	これをやって不安を除いてる。身体機能のことがずっと前期からある、ベース、割合が変わって、今、出てきた2つに対しては言ってましたけど、この身体機能に対する不安に対しては。	でもある程度、ちゃんと予後は明確にしておくこと。その辺は僕から言えない部分もあるので、その辺は医師とかにお願いしながらですけど、ある程度、ちゃんと明確にしておく。それで不安が取れるかというより、ちゃんとグレーなままにするというよりは、ある程度、はっきりした上で、今後あなたが目指す場所はこの辺ですよっていうところはちゃんと言ってあげるかな。あとは、不安を取り除くことになるか分かんないけど、ちゃんと次の訪問とか通所とかにしっかり申し送るとか、そこの連携で移行がスムーズにしておくっていうこともやってるかなと思います。対ご本人に関してというよりも。
3-2	OT1	その調整をして、しっかり準備してますよっていうのを含めて説明して。	安心して退院してもらって、また次の維持期、慢性期で頑張っていただくっていう感じですかね。
3-2	OT1	分かりました。一貫して、この機能に関しては、一般的な病状を説明して、今の立ち位置を説明して、どこまでいってるんですよっていうのを。	細かく共有。
